# Supplementary material for: Diaqua­[3,5-bis­(4-pyrid­yl)-1H-1,2,4-triazole-κN 3](pyridine-2,6-dicarboxyl­ato-κ3 O 2,N,O 6)nickel(II)
Source: Acta Crystallogr Sect E Struct Rep Online. 2011 Jan 8;67(Pt 2):m137. doi: 10.1107/S1600536810053687 (PMC3051425; doi:10.1107/S1600536810053687)
Supplement: Supplementary file 1 [file e-67-0m137-sup1.cif]

##############################################################################
###                                                                        ###
###        Electronic paper (Acta Crystallographica Section E)             ###
###                                                                        ###
##############################################################################
#                                                                            #
# This CIF contains the data in a paper accepted for publication in Acta     #
# Crystallographica Section E. It conforms to the requirements of Notes      #
# for Authors for Section E, and has been peer reviewed under the auspices   #
# of the IUCr Commission on Journals.                                        #
#                                                                            #
# Full details of the Crystallographic Information File format               #
# are given in the paper "The Crystallographic Information File (CIF):       #
# a New Standard Archive File for Crystallography" by S. R. Hall, F. H.      #
# Allen and I. D. Brown [Acta Cryst. (1991), A47, 655-685].                  #
#                                                                            #
# The current version of the core CIF dictionary is obtainable from          #
# ftp://ftp.iucr.org/pub/cif_core.dic. The current version number is 2.4.    #
#                                                                            #
# Software is freely available for graphical display of the structure(s) in  #
# this CIF.  For information consult the CIF home page http://www.iucr.org/  #
# cif/home.html                                                              #
#                                                                            #
# This file may be used for bona fide research purposes within the           #
# scientific community so long as proper attribution is given to the journal # 
# article from which it was obtained.                                        #
#                                                                            #
##############################################################################
                                             
data_I
_audit_creation_method     SHELXL-97
_chemical_name_systematic
;
Diaqua[3,5-bis(4-pyridyl)-1<i>H</i>-1,2,4-triazole-\k<i>N</i>^3^](pyridine-
2,6-dicarboxylato-\k^3^<i>O</i>^2^,<i>N</i>,<i>O</i>^6^)nickel(II)
;
_chemical_name_common     ?
_chemical_formula_moiety     'C19 H16 N6 Ni O6'
_chemical_formula_sum     'C19 H16 N6 Ni O6'
_chemical_formula_iupac     '[Ni (C7 H3 N O4) (C12 H9 N5) (H2 O)2]'
_chemical_formula_weight     483.07
_chemical_melting_point     ?
_symmetry_cell_setting     monoclinic
_symmetry_space_group_name_H-M     'C 2/c'
loop_
    _symmetry_equiv_pos_as_xyz
    'x, y, z'
    '-x, y, -z+1/2'
    'x+1/2, y+1/2, z'
    '-x+1/2, y+1/2, -z+1/2'
    '-x, -y, -z'
    'x, -y, z-1/2'
    '-x+1/2, -y+1/2, -z'
    'x+1/2, -y+1/2, z-1/2'
_cell_length_a     26.434(5)
_cell_length_b     6.0190(12)
_cell_length_c     26.170(5)
_cell_angle_alpha     90.00
_cell_angle_beta     105.69(3)
_cell_angle_gamma     90.00
_cell_volume     4008.7(13)
_cell_formula_units_Z     8
_cell_measurement_reflns_used     ?
_cell_measurement_theta_min     1.5
_cell_measurement_theta_max     25.05
_cell_measurement_temperature     293(2)
_exptl_crystal_description     block
_exptl_crystal_colour     green
_exptl_crystal_size_max     0.32
_exptl_crystal_size_mid     0.21
_exptl_crystal_size_min     0.11
_exptl_crystal_density_diffrn     1.601
_exptl_crystal_density_meas     ?
_exptl_crystal_density_method     'not measured'
_exptl_crystal_F_000     1984
_exptl_absorpt_coefficient_mu     1.020
_exptl_absorpt_correction_type     multi-scan
_exptl_absorpt_process_details     '(SADABS; Sheldrick, 1996)'
_exptl_absorpt_correction_T_min     0.7679
_exptl_absorpt_correction_T_max     0.9102
_exptl_special_details
;
;
_diffrn_ambient_temperature     293(2)
_diffrn_radiation_type     MoK\a
_diffrn_radiation_wavelength     0.71073
_diffrn_radiation_source     'fine-focus sealed tube'
_diffrn_radiation_monochromator     graphite
_diffrn_measurement_device_type     'Bruker SMART CCD area-detector'
_diffrn_measurement_method     'phi and omega scans'
_diffrn_detector_area_resol_mean     ?
_diffrn_reflns_number     10662
_diffrn_reflns_av_R_equivalents     0.0713
_diffrn_reflns_av_sigmaI/netI     0.0751
_diffrn_reflns_theta_min     3.17
_diffrn_reflns_theta_max     25.05
_diffrn_reflns_theta_full     25.05
_diffrn_measured_fraction_theta_max     0.998
_diffrn_measured_fraction_theta_full     0.998
_diffrn_reflns_limit_h_min     -31
_diffrn_reflns_limit_h_max     31
_diffrn_reflns_limit_k_min     -6
_diffrn_reflns_limit_k_max     7
_diffrn_reflns_limit_l_min     -31
_diffrn_reflns_limit_l_max     30
_diffrn_standards_number     ?
_diffrn_standards_interval_count     ?
_diffrn_standards_interval_time     ?
_diffrn_standards_decay_%     ?
_refine_special_details
;
Refinement of <i>F</i>^2^ against ALL reflections. The weighted <i>R</i>-factor
<i>wR</i> and goodness of fit <i>S</i> are based on <i>F</i>^2^, conventional
<i>R</i>-factors <i>R</i> are based on <i>F</i>, with <i>F</i> set to zero for
negative <i>F</i>^2^. The threshold expression of <i>F</i>^2^ >
\s(<i>F</i>^2^) is used only for calculating <i>R</i>-factors(gt) <i>etc</i>.
and is not relevant to the choice of reflections for refinement.
<i>R</i>-factors based on <i>F</i>^2^ are statistically about twice as large
as those based on <i>F</i>, and <i>R</i>- factors based on ALL data will be
even larger.
;
_reflns_number_total     3534
_reflns_number_gt     2669
_reflns_threshold_expression     I>2sigma(I)
_refine_ls_structure_factor_coef     Fsqd
_refine_ls_matrix_type     full
_refine_ls_R_factor_all     0.0946
_refine_ls_R_factor_gt     0.0625
_refine_ls_wR_factor_gt     0.0956
_refine_ls_wR_factor_ref     0.1043
_refine_ls_goodness_of_fit_ref     1.110
_refine_ls_restrained_S_all     1.109
_refine_ls_number_reflns     3534
_refine_ls_number_parameters     310
_refine_ls_number_restraints     7
_refine_ls_hydrogen_treatment     mixed
_refine_ls_weighting_scheme     calc
_refine_ls_weighting_details
         'calc w=1/[\s^2^(Fo^2^)+(0.0251P)^2^+7.5822P] where P=(Fo^2^+2Fc^2^)/3'
_atom_sites_solution_hydrogens     geom
_atom_sites_solution_primary     direct
_atom_sites_solution_secondary     difmap
_refine_ls_shift/su_max     0.000
_refine_ls_shift/su_mean     0.000
_refine_diff_density_max     0.326
_refine_diff_density_min     -0.328
_refine_ls_extinction_method     'SHELXL97 (Sheldrick, 2008)'
_refine_ls_extinction_coef     0.00023(7)
_refine_ls_extinction_expression
                                  'Fc^*^=kFc[1+0.001xFc^2^\l^3^/sin(2\q)]^-1/4^'
loop_
    _atom_type_symbol
    _atom_type_description
    _atom_type_scat_dispersion_real
    _atom_type_scat_dispersion_imag
    _atom_type_scat_source
    'C' 'C' 0.0033 0.0016
                         'International Tables Vol C Tables 4.2.6.8 and 6.1.1.4'
    'H' 'H' 0.0000 0.0000
                         'International Tables Vol C Tables 4.2.6.8 and 6.1.1.4'
    'Ni' 'Ni' 0.3393 1.1124
                         'International Tables Vol C Tables 4.2.6.8 and 6.1.1.4'
    'N' 'N' 0.0061 0.0033
                         'International Tables Vol C Tables 4.2.6.8 and 6.1.1.4'
    'O' 'O' 0.0106 0.0060
                         'International Tables Vol C Tables 4.2.6.8 and 6.1.1.4'
_computing_data_collection     'SMART (Bruker, 2007)'
_computing_cell_refinement     'SAINT (Bruker, 2007)'
_computing_data_reduction     'SAINT (Bruker, 2007)'
_computing_structure_solution     'SHELXS97 (Sheldrick, 2008)'
_computing_structure_refinement     'SHELXL97 (Sheldrick, 2008)'
_computing_molecular_graphics     'PLATON (Spek, 2009)'
_computing_publication_material     'SHELXL97 (Sheldrick, 2008)'
loop_
    _atom_site_type_symbol
    _atom_site_label
    _atom_site_fract_x
    _atom_site_fract_y
    _atom_site_fract_z
    _atom_site_U_iso_or_equiv
    _atom_site_adp_type
    _atom_site_calc_flag
    _atom_site_refinement_flags
    _atom_site_occupancy
    _atom_site_disorder_assembly
    _atom_site_disorder_group
    Ni Ni1 0.226457(19) 0.64878(9) 0.08540(2) 0.02533(18) Uani d . 1 . .
    C C1 0.16122(16) 0.9930(7) 0.02297(17) 0.0284(10) Uani d . 1 . .
    C C2 0.12404(14) 0.8314(7) 0.03879(16) 0.0246(9) Uani d . 1 . .
    C C3 0.06954(15) 0.8470(7) 0.02545(18) 0.0350(11) Uani d . 1 . .
    H H3A 0.0521 0.9624 0.0043 0.042 Uiso calc R 1 . .
    C C4 0.04206(16) 0.6862(8) 0.04454(19) 0.0412(12) Uani d . 1 . .
    H H4A 0.0056 0.6929 0.0363 0.049 Uiso calc R 1 . .
    C C5 0.06859(15) 0.5162(7) 0.07569(18) 0.0341(11) Uani d . 1 . .
    H H5A 0.0504 0.4075 0.0887 0.041 Uiso calc R 1 . .
    C C6 0.12286(14) 0.5098(7) 0.08726(16) 0.0240(10) Uani d . 1 . .
    C C7 0.16017(15) 0.3376(7) 0.11997(16) 0.0277(10) Uani d . 1 . .
    C C8 0.34025(16) 0.7559(7) 0.09586(18) 0.0354(11) Uani d . 1 . .
    H H8A 0.3270 0.8909 0.0807 0.042 Uiso calc R 1 . .
    C C9 0.39403(16) 0.7200(7) 0.10786(18) 0.0334(11) Uani d . 1 . .
    H H9A 0.4161 0.8294 0.1009 0.040 Uiso calc R 1 . .
    C C10 0.41453(15) 0.5203(7) 0.13023(17) 0.0296(10) Uani d . 1 . .
    C C11 0.37953(15) 0.3656(7) 0.13924(18) 0.0364(11) Uani d . 1 . .
    H H11A 0.3916 0.2291 0.1543 0.044 Uiso calc R 1 . .
    C C12 0.32645(16) 0.4132(7) 0.12595(19) 0.0361(12) Uani d . 1 . .
    H H12A 0.3036 0.3052 0.1320 0.043 Uiso calc R 1 . .
    C C13 0.47160(15) 0.4758(7) 0.14512(17) 0.0299(10) Uani d . 1 . .
    C C14 0.54546(15) 0.3328(8) 0.17986(16) 0.0302(10) Uani d . 1 . .
    C C15 0.58930(16) 0.1971(7) 0.21043(17) 0.0318(11) Uani d . 1 . .
    C C16 0.64134(17) 0.2613(8) 0.2184(2) 0.0485(14) Uani d . 1 . .
    H H16A 0.6497 0.3918 0.2035 0.058 Uiso calc R 1 . .
    C C17 0.68063(18) 0.1269(9) 0.2492(2) 0.0579(16) Uani d . 1 . .
    H H17A 0.7153 0.1726 0.2544 0.070 Uiso calc R 1 . .
    C C18 0.62206(18) -0.1208(8) 0.26260(19) 0.0441(13) Uani d . 1 . .
    H H18A 0.6149 -0.2535 0.2774 0.053 Uiso calc R 1 . .
    C C19 0.57996(17) 0.0004(8) 0.23279(18) 0.0388(12) Uani d . 1 . .
    H H19A 0.5458 -0.0507 0.2280 0.047 Uiso calc R 1 . .
    N N1 0.14859(11) 0.6669(5) 0.06894(13) 0.0231(8) Uani d . 1 . .
    N N2 0.30646(12) 0.6050(6) 0.10502(14) 0.0282(9) Uani d . 1 . .
    N N3 0.49458(12) 0.3023(6) 0.17511(14) 0.0329(9) Uani d . 1 . .
    N N4 0.50503(12) 0.6110(6) 0.13012(15) 0.0363(10) Uani d . 1 . .
    N N5 0.55201(13) 0.5164(6) 0.15348(15) 0.0352(10) Uani d D 1 . .
    N N6 0.67239(15) -0.0606(7) 0.27162(16) 0.0473(11) Uani d . 1 . .
    O O1 0.20996(10) 0.9403(4) 0.03895(11) 0.0304(7) Uani d . 1 . .
    O O2 0.14263(11) 1.1605(5) -0.00256(12) 0.0382(8) Uani d . 1 . .
    O O3 0.20889(10) 0.3681(5) 0.12533(11) 0.0312(7) Uani d . 1 . .
    O O4 0.14157(11) 0.1758(5) 0.13800(13) 0.0427(8) Uani d . 1 . .
    O O5 0.21976(13) 0.4697(5) 0.01727(13) 0.0394(8) Uani d D 1 . .
    O O6 0.23372(12) 0.8463(6) 0.15262(13) 0.0394(8) Uani d D 1 . .
    H H5C 0.1995(14) 0.360(5) 0.0075(17) 0.055(16) Uiso d D 1 . .
    H H6B 0.2635(11) 0.861(8) 0.1761(15) 0.070(19) Uiso d D 1 . .
    H H5B 0.2419(14) 0.479(7) -0.0008(16) 0.060(17) Uiso d D 1 . .
    H H5 0.5810(13) 0.575(8) 0.147(2) 0.076(19) Uiso d D 1 . .
    H H6C 0.222(2) 0.977(5) 0.145(3) 0.17(4) Uiso d D 1 . .
loop_
    _atom_site_aniso_label
    _atom_site_aniso_U_11
    _atom_site_aniso_U_22
    _atom_site_aniso_U_33
    _atom_site_aniso_U_12
    _atom_site_aniso_U_13
    _atom_site_aniso_U_23
    Ni1 0.0181(3) 0.0257(3) 0.0334(3) -0.0014(3) 0.0092(2) 0.0005(3)
    C1 0.030(3) 0.029(3) 0.024(3) -0.004(2) 0.004(2) -0.003(2)
    C2 0.024(2) 0.023(2) 0.027(2) -0.0006(19) 0.0068(19) -0.001(2)
    C3 0.026(2) 0.029(2) 0.046(3) 0.003(2) 0.003(2) 0.007(2)
    C4 0.020(2) 0.044(3) 0.059(3) 0.001(2) 0.010(2) 0.007(3)
    C5 0.024(2) 0.033(3) 0.048(3) -0.006(2) 0.013(2) 0.010(2)
    C6 0.021(2) 0.025(2) 0.027(2) -0.0019(18) 0.0075(19) 0.001(2)
    C7 0.028(2) 0.027(2) 0.030(2) -0.002(2) 0.011(2) -0.001(2)
    C8 0.027(2) 0.032(3) 0.045(3) 0.002(2) 0.005(2) 0.009(2)
    C9 0.027(2) 0.029(3) 0.046(3) -0.0044(19) 0.013(2) 0.007(2)
    C10 0.023(2) 0.032(3) 0.034(3) -0.0009(19) 0.008(2) 0.000(2)
    C11 0.026(2) 0.030(3) 0.056(3) 0.003(2) 0.014(2) 0.012(2)
    C12 0.023(2) 0.033(3) 0.054(3) -0.001(2) 0.012(2) 0.010(2)
    C13 0.020(2) 0.038(3) 0.032(3) 0.002(2) 0.007(2) 0.008(2)
    C14 0.022(2) 0.037(3) 0.032(3) 0.003(2) 0.007(2) 0.010(2)
    C15 0.027(2) 0.040(3) 0.029(3) 0.003(2) 0.009(2) 0.007(2)
    C16 0.026(3) 0.055(3) 0.064(4) 0.005(2) 0.013(3) 0.034(3)
    C17 0.027(3) 0.072(4) 0.073(4) 0.007(3) 0.011(3) 0.033(3)
    C18 0.044(3) 0.042(3) 0.044(3) 0.004(2) 0.009(3) 0.012(3)
    C19 0.030(3) 0.044(3) 0.041(3) 0.001(2) 0.006(2) 0.007(2)
    N1 0.0214(18) 0.0195(18) 0.0280(19) -0.0029(16) 0.0057(16) -0.0002(17)
    N2 0.0193(18) 0.031(2) 0.033(2) -0.0017(16) 0.0054(16) -0.0002(17)
    N3 0.0222(19) 0.038(2) 0.040(2) 0.0020(17) 0.0104(18) 0.0104(19)
    N4 0.0206(19) 0.038(2) 0.052(3) 0.0041(17) 0.0113(18) 0.015(2)
    N5 0.017(2) 0.039(2) 0.049(3) 0.0041(17) 0.0074(19) 0.014(2)
    N6 0.035(2) 0.057(3) 0.047(3) 0.012(2) 0.005(2) 0.021(2)
    O1 0.0237(16) 0.0296(17) 0.0403(19) -0.0028(13) 0.0129(14) 0.0045(15)
    O2 0.0390(18) 0.0273(17) 0.0454(19) -0.0032(15) 0.0063(15) 0.0097(17)
    O3 0.0206(15) 0.0348(17) 0.0394(18) 0.0019(14) 0.0103(14) 0.0095(15)
    O4 0.0305(17) 0.0379(19) 0.061(2) -0.0006(15) 0.0153(16) 0.0213(18)
    O5 0.044(2) 0.036(2) 0.046(2) -0.0169(17) 0.0237(18) -0.0124(17)
    O6 0.0326(19) 0.044(2) 0.036(2) 0.0048(17) -0.0016(16) -0.0132(18)
_geom_special_details
;
 All esds (except the esd in the dihedral angle between two l.s. planes)
 are estimated using the full covariance matrix.  The cell esds are taken
 into account individually in the estimation of esds in distances, angles
 and torsion angles; correlations between esds in cell parameters are only
 used when they are defined by crystal symmetry.  An approximate (isotropic)
 treatment of cell esds is used for estimating esds involving l.s. planes.
;
loop_
    _geom_bond_atom_site_label_1
    _geom_bond_atom_site_label_2
    _geom_bond_site_symmetry_2
    _geom_bond_distance
    _geom_bond_publ_flag
    Ni1 N1 . 1.989(3) ?
    Ni1 O5 . 2.050(3) ?
    Ni1 N2 . 2.054(3) ?
    Ni1 O6 . 2.088(3) ?
    Ni1 O3 . 2.103(3) ?
    Ni1 O1 . 2.112(3) ?
    C1 O2 . 1.236(5) ?
    C1 O1 . 1.282(4) ?
    C1 C2 . 1.518(5) ?
    C2 N1 . 1.322(5) ?
    C2 C3 . 1.391(5) ?
    C3 C4 . 1.382(6) ?
    C3 H3A . 0.9300 ?
    C4 C5 . 1.376(6) ?
    C4 H4A . 0.9300 ?
    C5 C6 . 1.384(5) ?
    C5 H5A . 0.9300 ?
    C6 N1 . 1.328(5) ?
    C6 C7 . 1.524(6) ?
    C7 O4 . 1.241(5) ?
    C7 O3 . 1.271(4) ?
    C8 N2 . 1.340(5) ?
    C8 C9 . 1.387(5) ?
    C8 H8A . 0.9300 ?
    C9 C10 . 1.382(6) ?
    C9 H9A . 0.9300 ?
    C10 C11 . 1.377(5) ?
    C10 C13 . 1.477(5) ?
    C11 C12 . 1.381(5) ?
    C11 H11A . 0.9300 ?
    C12 N2 . 1.325(5) ?
    C12 H12A . 0.9300 ?
    C13 N4 . 1.336(5) ?
    C13 N3 . 1.348(5) ?
    C14 N3 . 1.330(5) ?
    C14 N5 . 1.339(5) ?
    C14 C15 . 1.466(6) ?
    C15 C19 . 1.372(6) ?
    C15 C16 . 1.389(6) ?
    C16 C17 . 1.389(6) ?
    C16 H16A . 0.9300 ?
    C17 N6 . 1.317(6) ?
    C17 H17A . 0.9300 ?
    C18 N6 . 1.337(5) ?
    C18 C19 . 1.382(6) ?
    C18 H18A . 0.9300 ?
    C19 H19A . 0.9300 ?
    N4 N5 . 1.352(4) ?
    N5 H5 . 0.901(19) ?
    O5 H5C . 0.842(18) ?
    O5 H5B . 0.848(18) ?
    O6 H6B . 0.861(19) ?
    O6 H6C . 0.854(19) ?
loop_
    _geom_angle_atom_site_label_1
    _geom_angle_atom_site_label_2
    _geom_angle_atom_site_label_3
    _geom_angle_site_symmetry_1
    _geom_angle_site_symmetry_3
    _geom_angle
    _geom_angle_publ_flag
    N1 Ni1 O5 . . 89.97(13) ?
    N1 Ni1 N2 . . 175.33(14) ?
    O5 Ni1 N2 . . 89.48(14) ?
    N1 Ni1 O6 . . 90.30(13) ?
    O5 Ni1 O6 . . 177.00(14) ?
    N2 Ni1 O6 . . 90.49(13) ?
    N1 Ni1 O3 . . 78.29(12) ?
    O5 Ni1 O3 . . 91.78(12) ?
    N2 Ni1 O3 . . 97.09(12) ?
    O6 Ni1 O3 . . 91.20(13) ?
    N1 Ni1 O1 . . 77.83(12) ?
    O5 Ni1 O1 . . 88.88(13) ?
    N2 Ni1 O1 . . 106.79(12) ?
    O6 Ni1 O1 . . 88.25(13) ?
    O3 Ni1 O1 . . 156.11(10) ?
    O2 C1 O1 . . 126.6(4) ?
    O2 C1 C2 . . 118.6(4) ?
    O1 C1 C2 . . 114.9(4) ?
    N1 C2 C3 . . 120.6(4) ?
    N1 C2 C1 . . 113.2(3) ?
    C3 C2 C1 . . 126.3(4) ?
    C4 C3 C2 . . 118.2(4) ?
    C4 C3 H3A . . 120.9 ?
    C2 C3 H3A . . 120.9 ?
    C5 C4 C3 . . 120.1(4) ?
    C5 C4 H4A . . 120.0 ?
    C3 C4 H4A . . 120.0 ?
    C4 C5 C6 . . 118.8(4) ?
    C4 C5 H5A . . 120.6 ?
    C6 C5 H5A . . 120.6 ?
    N1 C6 C5 . . 120.2(4) ?
    N1 C6 C7 . . 111.7(3) ?
    C5 C6 C7 . . 128.1(4) ?
    O4 C7 O3 . . 124.5(4) ?
    O4 C7 C6 . . 119.0(3) ?
    O3 C7 C6 . . 116.5(4) ?
    N2 C8 C9 . . 123.1(4) ?
    N2 C8 H8A . . 118.5 ?
    C9 C8 H8A . . 118.5 ?
    C10 C9 C8 . . 119.5(4) ?
    C10 C9 H9A . . 120.3 ?
    C8 C9 H9A . . 120.3 ?
    C11 C10 C9 . . 117.1(4) ?
    C11 C10 C13 . . 121.2(4) ?
    C9 C10 C13 . . 121.7(4) ?
    C10 C11 C12 . . 120.0(4) ?
    C10 C11 H11A . . 120.0 ?
    C12 C11 H11A . . 120.0 ?
    N2 C12 C11 . . 123.3(4) ?
    N2 C12 H12A . . 118.3 ?
    C11 C12 H12A . . 118.3 ?
    N4 C13 N3 . . 114.4(3) ?
    N4 C13 C10 . . 121.4(4) ?
    N3 C13 C10 . . 124.2(4) ?
    N3 C14 N5 . . 109.5(4) ?
    N3 C14 C15 . . 127.2(4) ?
    N5 C14 C15 . . 123.2(4) ?
    C19 C15 C16 . . 117.4(4) ?
    C19 C15 C14 . . 120.4(4) ?
    C16 C15 C14 . . 122.1(4) ?
    C15 C16 C17 . . 118.7(4) ?
    C15 C16 H16A . . 120.7 ?
    C17 C16 H16A . . 120.7 ?
    N6 C17 C16 . . 124.7(4) ?
    N6 C17 H17A . . 117.6 ?
    C16 C17 H17A . . 117.6 ?
    N6 C18 C19 . . 124.6(5) ?
    N6 C18 H18A . . 117.7 ?
    C19 C18 H18A . . 117.7 ?
    C15 C19 C18 . . 119.1(4) ?
    C15 C19 H19A . . 120.5 ?
    C18 C19 H19A . . 120.5 ?
    C2 N1 C6 . . 122.2(3) ?
    C2 N1 Ni1 . . 118.9(3) ?
    C6 N1 Ni1 . . 118.9(3) ?
    C12 N2 C8 . . 117.0(3) ?
    C12 N2 Ni1 . . 118.9(3) ?
    C8 N2 Ni1 . . 124.0(3) ?
    C14 N3 C13 . . 103.5(3) ?
    C13 N4 N5 . . 102.2(3) ?
    C14 N5 N4 . . 110.5(3) ?
    C14 N5 H5 . . 131(3) ?
    N4 N5 H5 . . 118(3) ?
    C17 N6 C18 . . 115.5(4) ?
    C1 O1 Ni1 . . 115.2(2) ?
    C7 O3 Ni1 . . 114.5(3) ?
    Ni1 O5 H5C . . 125(3) ?
    Ni1 O5 H5B . . 123(3) ?
    H5C O5 H5B . . 111(3) ?
    Ni1 O6 H6B . . 121(3) ?
    Ni1 O6 H6C . . 112(5) ?
    H6B O6 H6C . . 107(3) ?
loop_
    _geom_torsion_atom_site_label_1
    _geom_torsion_atom_site_label_2
    _geom_torsion_atom_site_label_3
    _geom_torsion_atom_site_label_4
    _geom_torsion_site_symmetry_1
    _geom_torsion_site_symmetry_2
    _geom_torsion_site_symmetry_3
    _geom_torsion_site_symmetry_4
    _geom_torsion
    _geom_torsion_publ_flag
    O2 C1 C2 N1 . . . . -175.7(4) ?
    O1 C1 C2 N1 . . . . 3.1(5) ?
    O2 C1 C2 C3 . . . . 2.9(6) ?
    O1 C1 C2 C3 . . . . -178.3(4) ?
    N1 C2 C3 C4 . . . . 0.0(6) ?
    C1 C2 C3 C4 . . . . -178.5(4) ?
    C2 C3 C4 C5 . . . . -0.2(7) ?
    C3 C4 C5 C6 . . . . -0.1(7) ?
    C4 C5 C6 N1 . . . . 0.7(6) ?
    C4 C5 C6 C7 . . . . -179.1(4) ?
    N1 C6 C7 O4 . . . . -177.3(4) ?
    C5 C6 C7 O4 . . . . 2.5(7) ?
    N1 C6 C7 O3 . . . . 0.5(5) ?
    C5 C6 C7 O3 . . . . -179.7(4) ?
    N2 C8 C9 C10 . . . . 0.1(7) ?
    C8 C9 C10 C11 . . . . 0.2(7) ?
    C8 C9 C10 C13 . . . . -178.3(4) ?
    C9 C10 C11 C12 . . . . 0.1(7) ?
    C13 C10 C11 C12 . . . . 178.6(4) ?
    C10 C11 C12 N2 . . . . -0.8(7) ?
    C11 C10 C13 N4 . . . . 170.7(4) ?
    C9 C10 C13 N4 . . . . -10.8(7) ?
    C11 C10 C13 N3 . . . . -10.5(7) ?
    C9 C10 C13 N3 . . . . 168.0(4) ?
    N3 C14 C15 C19 . . . . 8.3(7) ?
    N5 C14 C15 C19 . . . . -174.3(4) ?
    N3 C14 C15 C16 . . . . -171.1(5) ?
    N5 C14 C15 C16 . . . . 6.3(7) ?
    C19 C15 C16 C17 . . . . -1.3(7) ?
    C14 C15 C16 C17 . . . . 178.1(5) ?
    C15 C16 C17 N6 . . . . 0.3(9) ?
    C16 C15 C19 C18 . . . . 1.1(7) ?
    C14 C15 C19 C18 . . . . -178.2(4) ?
    N6 C18 C19 C15 . . . . -0.1(7) ?
    C3 C2 N1 C6 . . . . 0.6(6) ?
    C1 C2 N1 C6 . . . . 179.3(3) ?
    C3 C2 N1 Ni1 . . . . 178.6(3) ?
    C1 C2 N1 Ni1 . . . . -2.7(4) ?
    C5 C6 N1 C2 . . . . -1.0(6) ?
    C7 C6 N1 C2 . . . . 178.8(3) ?
    C5 C6 N1 Ni1 . . . . -178.9(3) ?
    C7 C6 N1 Ni1 . . . . 0.9(4) ?
    O5 Ni1 N1 C2 . . . . -87.5(3) ?
    N2 Ni1 N1 C2 . . . . -170.7(16) ?
    O6 Ni1 N1 C2 . . . . 89.5(3) ?
    O3 Ni1 N1 C2 . . . . -179.3(3) ?
    O1 Ni1 N1 C2 . . . . 1.3(3) ?
    O5 Ni1 N1 C6 . . . . 90.5(3) ?
    N2 Ni1 N1 C6 . . . . 7.3(19) ?
    O6 Ni1 N1 C6 . . . . -92.5(3) ?
    O3 Ni1 N1 C6 . . . . -1.3(3) ?
    O1 Ni1 N1 C6 . . . . 179.4(3) ?
    C11 C12 N2 C8 . . . . 1.2(7) ?
    C11 C12 N2 Ni1 . . . . 178.3(3) ?
    C9 C8 N2 C12 . . . . -0.8(7) ?
    C9 C8 N2 Ni1 . . . . -177.8(3) ?
    N1 Ni1 N2 C12 . . . . 4.0(19) ?
    O5 Ni1 N2 C12 . . . . -79.3(3) ?
    O6 Ni1 N2 C12 . . . . 103.7(3) ?
    O3 Ni1 N2 C12 . . . . 12.5(3) ?
    O1 Ni1 N2 C12 . . . . -167.9(3) ?
    N1 Ni1 N2 C8 . . . .  -18E1(10)
                                   ?
    O5 Ni1 N2 C8 . . . . 97.7(4) ?
    O6 Ni1 N2 C8 . . . . -79.3(4) ?
    O3 Ni1 N2 C8 . . . . -170.6(3) ?
    O1 Ni1 N2 C8 . . . . 9.0(4) ?
    N5 C14 N3 C13 . . . . -0.3(5) ?
    C15 C14 N3 C13 . . . . 177.4(4) ?
    N4 C13 N3 C14 . . . . 1.0(5) ?
    C10 C13 N3 C14 . . . . -177.8(4) ?
    N3 C13 N4 N5 . . . . -1.3(5) ?
    C10 C13 N4 N5 . . . . 177.6(4) ?
    N3 C14 N5 N4 . . . . -0.5(5) ?
    C15 C14 N5 N4 . . . . -178.4(4) ?
    C13 N4 N5 C14 . . . . 1.1(5) ?
    C16 C17 N6 C18 . . . . 0.8(8) ?
    C19 C18 N6 C17 . . . . -0.9(7) ?
    O2 C1 O1 Ni1 . . . . 176.6(3) ?
    C2 C1 O1 Ni1 . . . . -2.0(4) ?
    N1 Ni1 O1 C1 . . . . 0.5(3) ?
    O5 Ni1 O1 C1 . . . . 90.7(3) ?
    N2 Ni1 O1 C1 . . . . 179.9(3) ?
    O6 Ni1 O1 C1 . . . . -90.2(3) ?
    O3 Ni1 O1 C1 . . . . -1.1(5) ?
    O4 C7 O3 Ni1 . . . . 176.1(3) ?
    C6 C7 O3 Ni1 . . . . -1.6(4) ?
    N1 Ni1 O3 C7 . . . . 1.6(3) ?
    O5 Ni1 O3 C7 . . . . -88.0(3) ?
    N2 Ni1 O3 C7 . . . . -177.7(3) ?
    O6 Ni1 O3 C7 . . . . 91.6(3) ?
    O1 Ni1 O3 C7 . . . . 3.2(5) ?
loop_
    _geom_hbond_atom_site_label_D
    _geom_hbond_atom_site_label_H
    _geom_hbond_atom_site_label_A
    _geom_hbond_site_symmetry_A
    _geom_hbond_distance_DH
    _geom_hbond_distance_HA
    _geom_hbond_distance_DA
    _geom_hbond_angle_DHA
    N5 H5 O4 3_555 0.88(4) 1.81(4) 2.685(5) 179(7)
    O5 H5B O1 7_565 0.86(4) 1.87(4) 2.718(5) 168(5)
    O5 H5C O2 1_545 0.86(4) 1.89(4) 2.705(5) 160(4)
    O6 H6B N6 2_665 0.87(4) 1.93(4) 2.781(5) 167(6)
    O6 H6C O3 1_565 0.86(4) 2.39(4) 3.246(5) 169(8)
    O6 H6C O4 1_565 0.86(4) 2.41(7) 3.081(5) 135(6)
data_global
_journal_date_recd_electronic     2010-12-09
_journal_date_accepted     2010-12-21
_journal_name_full     'Acta Crystallographica, Section E'
_journal_year     2011
_journal_volume     67
_journal_issue      2
_journal_page_first     m137
_journal_page_last     m137
_journal_paper_category     QM
_journal_coeditor_code     CV5017
_publ_contact_author_name     'Yan-Cheng Liu'
_publ_contact_author_address
;
Key Laboratory for the Chemistry and Molecular Engineering of Medicinal
Resources (Ministry of Education of China), School of Chemistry & Chemical
Engineering of Guangxi Normal University, Guilin 541004,
People's Republic of China
;
_publ_contact_author_email     'ycliugxnu@yahoo.cn'
_publ_contact_author_fax     '0773-2120958'
_publ_contact_author_phone     '0773-2120958'
_publ_section_title
;\
Diaqua[3,5-bis(4-pyridyl)-1<i>H</i>-1,2,4-triazole-\k<i>N</i>^3^](pyridine-2,6-\
dicarboxylato-\k^3^<i>O</i>^2^,<i>N</i>,<i>O</i>^6^)nickel(II)
;
loop_
    _publ_author_name
    _publ_author_footnote
    _publ_author_address
    'Cheng, Feng-Jie' .
;
Key Laboratory for the Chemistry and Molecular Engineering of Medicinal
Resources (Ministry of Education of China),
School of Chemistry & Chemical Engineering of Guangxi Normal University,
Guilin 541004,
People's Republic of China
;
    'Wang, Yi-Sen' .
;
Petrochemical Research Institute of PetroChina Co. Ltd,
Beijing 100195, People's Republic of China
;
    'Liu, Yan-Cheng' .
;
Key Laboratory for the Chemistry and Molecular Engineering of Medicinal
Resources (Ministry of Education of China),
School of Chemistry & Chemical Engineering of Guangxi Normal University,
Guilin 541004,
People's Republic of China
;
