# Supplementary material for: Diaqua­[3,5-bis­(4-pyrid­yl)-1H-1,2,4-triazole-κN 3](pyridine-2,6-dicarboxyl­ato-κ3 O 2,N,O 6)nickel(II)
Source: Acta Crystallogr Sect E Struct Rep Online. 2011 Jan 8;67(Pt 2):m137. doi: 10.1107/S1600536810053687 (PMC3051425; doi:10.1107/S1600536810053687)
Supplement: Supplementary file 2 [file e-67-0m137-Isup2.hkl]

# 
# h,k,l, Fc-squared, Fo-squared, sigma(Fo-squared) and status flag 
# 
data_I
_shelx_title ' AA in Cc                    New: C2/c' 
_shelx_refln_list_code          4 
_shelx_F_calc_maximum      549.20 
_exptl_crystal_F_000      1984.00 
_reflns_d_resolution_high  0.8394 
 
loop_ 
 _symmetry_equiv_pos_as_xyz 
 'x, y, z' 
 '-x, y, -z+1/2' 
 'x+1/2, y+1/2, z' 
 '-x+1/2, y+1/2, -z+1/2' 
 '-x, -y, -z' 
 'x, -y, z-1/2' 
 '-x+1/2, -y+1/2, -z' 
 'x+1/2, -y+1/2, z-1/2' 
 
_cell_length_a    26.4340 
_cell_length_b     6.0190 
_cell_length_c    26.1700 
_cell_angle_alpha  90.000 
_cell_angle_beta  105.690 
_cell_angle_gamma  90.000 
 
_shelx_F_squared_multiplier     1.000 
 
loop_ 
 _refln_index_h 
 _refln_index_k 
 _refln_index_l 
 _refln_F_squared_calc 
 _refln_F_squared_meas 
 _refln_F_squared_sigma 
 _refln_observed_status 
   4   0   0     3545.75     3156.01     68.40 o 
   6   0   0      670.05      689.17     50.65 o 
   8   0   0     4099.89     4602.52    156.94 o 
  10   0   0     4641.15     4389.86    215.26 o 
  12   0   0     4173.65     4141.03    198.43 o 
  14   0   0    40002.73    42506.75    862.11 o 
  16   0   0    11109.12    11331.98    401.43 o 
  18   0   0    19620.32    21070.00    959.61 o 
  20   0   0     8687.11     7683.20   1262.62 o 
  22   0   0    13006.44    13442.64    573.90 o 
  24   0   0      248.56      656.65    187.14 o 
  26   0   0     6043.43     5403.70    713.62 o 
  28   0   0      549.63      898.94    449.47 o 
  30   0   0       18.18     1264.52    663.87 o 
   1   1   0    11652.39    11120.47    112.70 o 
   3   1   0    18435.96    17826.98    253.43 o 
   5   1   0      111.67      194.90     29.88 o 
   7   1   0    26603.71    27020.39    331.83 o 
   9   1   0     9361.84     9141.75    185.15 o 
  11   1   0     6030.30     5834.43    149.30 o 
  13   1   0     7708.03     7589.33    187.35 o 
  15   1   0     6558.84     6600.68    208.04 o 
  17   1   0     2360.50     2451.93    142.55 o 
  19   1   0     1441.86     1371.90    137.30 o 
  21   1   0     3029.86     2855.34    180.96 o 
  23   1   0      567.67     1003.58    180.86 o 
  25   1   0     1055.82      962.25    215.50 o 
  27   1   0     2077.25     1693.85    256.42 o 
  29   1   0     1088.43     1431.39    391.01 o 
   0   2   0      151.10      131.20    167.69 o 
   2   2   0      720.68      710.15     40.26 o 
   4   2   0     4061.67     4065.53    103.85 o 
   6   2   0     2716.07     3140.49    113.45 o 
   8   2   0    30478.06    33190.66    466.79 o 
  10   2   0     2449.02     2309.83    111.15 o 
  12   2   0        0.32      135.40     86.02 o 
  14   2   0      707.32      745.48     84.71 o 
  16   2   0      810.78      950.01    208.27 o 
  18   2   0       60.96      351.15    127.17 o 
  20   2   0     2035.20     2451.90    224.76 o 
  22   2   0     2635.42     2436.99    260.61 o 
  24   2   0     2698.61     2278.64    271.88 o 
  26   2   0     1211.85     1758.61    276.24 o 
  28   2   0       37.84      297.38    283.26 o 
   1   3   0     1326.31     1344.69     77.11 o 
   3   3   0     2081.02     1703.20     77.68 o 
   5   3   0    19258.11    19535.75    478.36 o 
   7   3   0    21910.91    22004.56    433.88 o 
   9   3   0      700.15      394.04     73.32 o 
  11   3   0     4735.23     4371.81    171.66 o 
  13   3   0     4170.17     4368.31    218.30 o 
  15   3   0    23800.07    24317.90    527.71 o 
  17   3   0      750.45      675.45    107.59 o 
  19   3   0      786.10     1166.31    199.50 o 
  21   3   0       26.58      306.51    160.46 o 
  23   3   0      370.55      567.46    212.15 o 
  25   3   0      659.88      594.69    397.41 o 
  27   3   0       79.78      826.07    454.95 o 
   0   4   0    14633.64    14137.53    470.23 o 
   2   4   0    22598.01    23973.25    603.53 o 
   4   4   0     8134.62     7909.57    303.09 o 
   6   4   0       36.48      190.97    101.80 o 
   8   4   0     3293.81     3257.13    186.64 o 
  10   4   0       27.73      337.64    206.52 o 
  12   4   0     1454.23     1460.68    222.42 o 
  14   4   0     1454.27     1512.82    174.20 o 
  16   4   0       22.38      128.63    183.23 o 
  18   4   0     2555.18     2492.73    311.45 o 
  20   4   0     1938.39     1733.47    277.05 o 
  22   4   0     3359.86     3628.51    336.65 o 
  24   4   0     1935.82     2246.74    321.92 o 
   1   5   0       41.11        6.28     64.55 o 
   3   5   0       31.25      275.50    230.91 o 
   5   5   0       35.12      236.41    120.22 o 
   7   5   0      804.36      672.52    195.82 o 
   9   5   0        0.38       48.21     95.08 o 
  11   5   0      743.90     1012.91    169.13 o 
  13   5   0        7.71       13.94    100.49 o 
  15   5   0      224.93      285.18    155.54 o 
  17   5   0        5.02      658.80    681.74 o 
  19   5   0       75.01      558.04    306.51 o 
  21   5   0      141.89      746.48    282.53 o 
   0   6   0    18374.42    17330.02   1182.03 o 
   2   6   0      589.67      730.85    271.59 o 
   4   6   0       96.58      287.80    288.46 o 
   6   6   0     2336.72     2182.80    297.59 o 
   8   6   0      884.64      985.20    181.45 o 
  10   6   0     2339.72     1544.27    247.18 o 
  12   6   0      495.81      820.85    208.56 o 
  14   6   0     2554.75     2247.73    347.31 o 
  16   6   0     1047.10     1149.13    374.63 o 
   1   7   0       13.19      397.81    293.69 o 
   3   7   0     1074.07     1853.31    440.34 o 
   5   7   0     1817.89     2408.41    410.74 o 
 -29   1   1       19.23     -317.51    382.11 o 
 -27   1   1      367.50      100.67    170.63 o 
 -25   1   1     2284.39     2233.44    239.75 o 
 -23   1   1       66.65      441.24    208.95 o 
 -21   1   1    11178.48    11514.22    357.18 o 
 -19   1   1    13147.88    13752.67    370.14 o 
 -17   1   1    20996.26    21868.65    462.84 o 
 -15   1   1     5468.32     5134.30    168.23 o 
 -13   1   1     8931.16     9563.70    218.76 o 
 -11   1   1     5309.54     5258.56    141.95 o 
  -9   1   1     6224.20     6645.21    153.14 o 
  -7   1   1      106.63      160.96     37.69 o 
  -5   1   1    14843.01    15037.00    390.18 o 
  -3   1   1     6517.70     7230.78    276.27 o 
  -1   1   1    17319.95    15945.54    204.05 o 
   1   1   1    79999.98    75895.78    629.51 o 
   3   1   1      250.28      241.15     44.25 o 
   5   1   1    57920.74    57066.38    926.94 o 
   7   1   1    25039.35    24606.58    297.55 o 
   9   1   1     5936.71     5550.15    123.48 o 
  11   1   1     8566.74     8816.90    192.49 o 
  13   1   1     2253.87     2348.68    126.40 o 
  15   1   1     1625.11     1798.64    107.17 o 
  17   1   1     1617.88     1541.44    111.48 o 
  19   1   1      126.75      462.85    169.93 o 
  21   1   1      859.08      998.69    176.75 o 
  23   1   1     5082.86     5263.33    328.72 o 
  25   1   1     6945.15     6458.16    381.33 o 
  27   1   1     6010.99     5594.36    529.19 o 
  29   1   1     2078.34     2440.60    456.16 o 
 -28   2   1     3741.86     3836.27    366.83 o 
 -26   2   1     6188.73     6356.62    440.92 o 
 -24   2   1    15060.42    14951.30    613.15 o 
 -22   2   1     3167.54     3367.82    279.46 o 
 -20   2   1     1272.58      843.59    131.74 o 
 -18   2   1     2477.14     2487.60    190.19 o 
 -16   2   1      566.85      631.61     87.69 o 
 -14   2   1     4495.06     4346.70    179.23 o 
 -12   2   1    21907.44    22427.37    412.73 o 
 -10   2   1     9031.41     8441.81    207.19 o 
  -8   2   1     1863.60     2123.80    122.24 o 
  -6   2   1       92.61      134.14     61.70 o 
  -4   2   1     6426.70     5894.10    185.54 o 
  -2   2   1     6732.57     6376.32    151.82 o 
   0   2   1      360.58      300.52     86.50 o 
   2   2   1     1419.04     1467.97     54.75 o 
   4   2   1       72.71       87.17     58.13 o 
   6   2   1     5565.15     6175.05    197.59 o 
   8   2   1     1846.39     2194.76    102.80 o 
  10   2   1    18785.80    19066.96    338.04 o 
  12   2   1     8891.85     8087.67    242.65 o 
  14   2   1    25519.28    26335.31    482.06 o 
  16   2   1     7234.16     7171.49    235.08 o 
  18   2   1     1126.57     1087.12    156.39 o 
  20   2   1     2745.92     2830.53    257.35 o 
  22   2   1     6435.19     5962.19    370.43 o 
  24   2   1      509.18      499.94    178.66 o 
  26   2   1      459.12      763.79    227.42 o 
  28   2   1     2415.62     2952.68    431.06 o 
 -27   3   1        5.62      -18.15    162.56 o 
 -25   3   1       34.69      975.61    933.27 o 
 -23   3   1      987.86      768.48    202.88 o 
 -21   3   1       59.08       65.90    128.81 o 
 -19   3   1      535.17      579.48    109.70 o 
 -17   3   1       23.44      348.03    220.69 o 
 -15   3   1     5055.87     4694.57    233.66 o 
 -13   3   1     1112.56     1004.61    111.80 o 
 -11   3   1     1785.87     1817.48    160.07 o 
  -9   3   1      921.32     1105.65    102.38 o 
  -7   3   1       11.89      128.06    100.98 o 
  -5   3   1     3074.34     2944.84    265.14 o 
  -3   3   1     1473.40     1575.33     94.31 o 
  -1   3   1     4861.06     4507.95    417.90 o 
   1   3   1      213.16      311.15     78.57 o 
   3   3   1     7996.13     8669.98    187.70 o 
   5   3   1     1043.49      967.97     64.22 o 
   7   3   1     1772.50     1513.79     74.45 o 
   9   3   1     1075.93     1274.32    173.67 o 
  11   3   1      696.74      810.06    132.07 o 
  13   3   1      685.90      526.50     83.80 o 
  15   3   1     1407.23     1228.57    141.36 o 
  17   3   1     1060.85     1193.52    200.32 o 
  19   3   1       27.28      518.10    229.03 o 
  21   3   1     1825.08     1552.81    215.74 o 
  23   3   1        8.22      284.22    238.69 o 
  25   3   1      914.98      874.61    300.75 o 
  27   3   1      462.07      476.94    236.06 o 
 -24   4   1     2640.81     2564.88    361.08 o 
 -22   4   1      110.67      138.80    212.20 o 
 -20   4   1       54.36      314.28    566.97 o 
 -18   4   1      928.63      977.20    158.47 o 
 -16   4   1     4253.25     3828.81    231.83 o 
 -14   4   1     2192.40     1883.43    161.54 o 
 -12   4   1     4851.94     4812.11    226.79 o 
 -10   4   1     7236.57     7425.40    272.41 o 
  -8   4   1     1939.14     2210.60    148.51 o 
  -6   4   1     3684.65     3769.54    195.56 o 
  -4   4   1     3268.29     2918.95    170.41 o 
  -2   4   1     9554.87     9954.67    268.71 o 
   0   4   1     1197.60     1403.95    143.45 o 
   2   4   1      161.21      182.32     57.16 o 
   4   4   1     8778.49     9148.51    236.05 o 
   6   4   1     1901.22     1889.82    139.78 o 
   8   4   1     1906.15     1858.68    163.76 o 
  10   4   1     5039.48     4921.27    231.75 o 
  12   4   1     5989.10     5829.55    250.29 o 
  14   4   1     1458.48     1407.08    158.02 o 
  16   4   1      727.70      852.18    162.32 o 
  18   4   1      811.57      758.77    223.77 o 
  20   4   1     3233.19     3054.41    305.77 o 
  22   4   1      582.33      925.61    383.40 o 
  24   4   1       11.33      259.75    192.98 o 
 -21   5   1     6221.20     5994.58    797.47 o 
 -19   5   1     4482.53     4366.43    938.32 o 
 -17   5   1     7158.44     7058.02    503.28 o 
 -15   5   1     4050.41     3712.13    270.10 o 
 -13   5   1     2290.54     2488.15    223.45 o 
 -11   5   1      955.36     1031.92    163.29 o 
  -9   5   1       19.08       43.26    112.86 o 
  -7   5   1      142.00      214.09    120.41 o 
  -5   5   1     6583.35     6481.46    348.07 o 
  -3   5   1     2827.14     2692.22    228.06 o 
  -1   5   1     1271.44     1126.57    129.96 o 
   1   5   1     4687.74     4712.79    219.36 o 
   3   5   1     7123.33     6962.14    346.67 o 
   5   5   1    13876.69    14976.63    467.50 o 
   7   5   1     7904.74     8329.49    350.65 o 
   9   5   1     2515.59     2840.55    222.66 o 
  11   5   1     1650.67     1636.23    516.69 o 
  13   5   1      316.73      356.85    160.90 o 
  15   5   1     1288.40     1262.93    209.37 o 
  17   5   1       57.62      357.39    220.21 o 
  19   5   1     1691.35     1532.94    328.93 o 
  21   5   1     2734.72     3007.95    357.92 o 
 -16   6   1      355.26      558.91    284.52 o 
 -14   6   1      744.26      602.47    166.63 o 
 -12   6   1     1554.21     1630.74    315.00 o 
 -10   6   1     1695.18     1583.04    342.90 o 
  -8   6   1     2286.17     2168.60    262.11 o 
  -6   6   1      242.14      312.96    167.92 o 
  -4   6   1     5907.35     5397.33    378.00 o 
  -2   6   1      796.12     1200.12    206.85 o 
   0   6   1       26.57       -1.60    162.15 o 
   2   6   1       37.42      -55.85    164.25 o 
   4   6   1      284.52      462.35    217.29 o 
   6   6   1     1334.73     1314.03    306.77 o 
   8   6   1     1807.59     1775.19    270.89 o 
  10   6   1     1854.58     2377.06    406.38 o 
  12   6   1      163.17      922.19    259.16 o 
  14   6   1     1898.38     1849.41    376.55 o 
  16   6   1      947.20     1200.71    723.70 o 
  -5   7   1        3.70      231.40    440.52 o 
  -3   7   1        1.32      441.72    310.77 o 
  -1   7   1       18.96      -65.36    258.33 o 
   1   7   1      743.97     1172.45    364.20 o 
   3   7   1      173.86      826.07    515.43 o 
   5   7   1      874.98      939.21    361.50 o 
 -30   0   2       24.34      137.45    388.98 o 
 -28   0   2     2324.03     1759.57    637.84 o 
 -26   0   2      168.27      438.88    206.16 o 
 -24   0   2      101.65      715.05    473.51 o 
 -22   0   2      120.14      442.59    207.55 o 
 -20   0   2     1870.22     2049.32    270.81 o 
 -18   0   2     4507.05     4215.50    279.50 o 
 -16   0   2    18123.94    17393.52    536.17 o 
 -14   0   2    46769.54    48358.25    810.23 o 
 -12   0   2   259689.66   289326.94   3760.77 o 
 -10   0   2    40071.08    41393.07    602.34 o 
  -8   0   2    10903.76    11347.46    232.71 o 
  -6   0   2    32166.70    31935.47    473.38 o 
  -4   0   2       96.54      136.75     27.39 o 
   4   0   2    23877.47    24219.42   1283.93 o 
   6   0   2    78397.16    78678.75   1483.00 o 
   8   0   2    24382.42    24390.86    667.31 o 
  10   0   2    95221.68   101678.15   2758.10 o 
  12   0   2    63027.53    68927.84   1090.45 o 
  14   0   2     3254.21     3810.85    443.42 o 
  16   0   2     2094.84     1889.75    233.02 o 
  18   0   2     3467.32     3583.77    224.02 o 
  20   0   2      529.13      396.13    161.51 o 
  22   0   2      895.73     1087.69    167.29 o 
  24   0   2     8008.19     9564.40    962.63 o 
  26   0   2     3024.37     3761.26    740.98 o 
  28   0   2     3310.35     3296.62    668.12 o 
 -29   1   2     2326.86     2220.11    410.58 o 
 -27   1   2     2413.79     2094.51    300.21 o 
 -25   1   2     5514.56     5322.00    362.87 o 
 -23   1   2      122.61       74.69    114.21 o 
 -21   1   2     1730.27     1700.08    205.86 o 
 -19   1   2     3760.87     3716.32    181.07 o 
 -17   1   2      112.53      311.95     96.08 o 
 -15   1   2      461.63      704.61     78.76 o 
 -13   1   2     2275.09     2409.10    110.56 o 
 -11   1   2     5000.86     4688.15    149.04 o 
  -9   1   2     2501.13     2227.06     92.20 o 
  -7   1   2     9883.53     9497.42    172.71 o 
  -5   1   2     6930.87     6631.02    200.22 o 
  -3   1   2    15933.11    16263.75    250.59 o 
  -1   1   2    26626.24    26468.92    274.27 o 
   1   1   2    66027.02    64056.97    968.55 o 
   3   1   2    23323.69    22754.18    681.20 o 
   5   1   2      742.55      594.57     33.49 o 
   7   1   2      648.40      453.17     68.85 o 
   9   1   2    21395.20    20975.52    290.83 o 
  11   1   2    33303.04    34827.29    455.43 o 
  13   1   2     1236.01     1098.20     74.93 o 
  15   1   2    10041.06     9558.55    235.26 o 
  17   1   2     2577.32     2388.39    156.56 o 
  19   1   2     2024.08     2306.49    195.50 o 
  21   1   2     8635.29     7856.10    358.33 o 
  23   1   2       18.38      179.81    169.82 o 
  25   1   2      869.41      832.28    195.20 o 
  27   1   2       53.98     -143.72    245.19 o 
  29   1   2       14.03       23.37    357.36 o 
 -28   2   2        2.46      292.02    487.25 o 
 -26   2   2       68.11      275.69    237.33 o 
 -24   2   2        0.64       37.86    135.07 o 
 -22   2   2        6.51      142.64    177.67 o 
 -20   2   2    10251.29     9981.51    309.66 o 
 -18   2   2      115.89      324.89    116.47 o 
 -16   2   2      241.46      104.16    104.55 o 
 -14   2   2      815.81      862.90    163.29 o 
 -12   2   2      137.71      123.62     68.82 o 
 -10   2   2      133.67      381.21    122.54 o 
  -8   2   2       79.21      101.48     44.36 o 
  -6   2   2     1128.83     1147.46     72.42 o 
  -4   2   2     8482.04     8471.10    182.19 o 
  -2   2   2     4434.05     4518.46    104.96 o 
   0   2   2     1073.54     1184.72     83.20 o 
   2   2   2     2092.24     2052.02    140.62 o 
   4   2   2      488.16      434.26     98.41 o 
   6   2   2      915.33     1035.90     94.23 o 
   8   2   2     1226.88     1392.32     81.35 o 
  10   2   2     6654.53     6761.77    184.35 o 
  12   2   2     2604.43     2366.74    123.64 o 
  14   2   2    10658.62    10782.37    266.54 o 
  16   2   2        0.59       52.55    104.39 o 
  18   2   2       23.16       98.93    139.29 o 
  20   2   2     2860.93     2978.36    395.80 o 
  22   2   2      703.39      634.32    198.41 o 
  24   2   2      441.36      488.23    250.69 o 
  26   2   2     1494.14     1162.58    262.36 o 
  28   2   2       94.77      607.85    542.92 o 
 -27   3   2     3409.79     3489.18    398.53 o 
 -25   3   2      167.92       99.29    188.63 o 
 -23   3   2     4245.59     4210.43    338.65 o 
 -21   3   2      271.85      307.29    130.69 o 
 -19   3   2     5878.11     6207.36    286.35 o 
 -17   3   2    11354.75    10554.76    445.96 o 
 -15   3   2      935.08      960.00    117.92 o 
 -13   3   2      893.13      730.94     95.49 o 
 -11   3   2       67.03      114.08    117.45 o 
  -9   3   2       36.59      284.99     64.58 o 
  -7   3   2      614.69      502.66     78.80 o 
  -5   3   2    20158.65    20580.35    463.51 o 
  -3   3   2    16924.70    16816.59    319.32 o 
  -1   3   2    14841.30    15149.36    289.59 o 
   1   3   2    16667.76    17333.85    414.27 o 
   3   3   2    22546.73    24653.51    368.56 o 
   5   3   2     4070.74     4707.09    134.24 o 
   7   3   2      853.08      969.74    137.89 o 
   9   3   2      799.63      567.28    172.81 o 
  11   3   2     3334.89     3251.39    168.79 o 
  13   3   2     9875.89     9662.74    334.15 o 
  15   3   2    12776.45    12099.62    356.28 o 
  17   3   2    12810.77    12834.35    479.89 o 
  19   3   2      938.37     1513.07    316.46 o 
  21   3   2     1229.66     1523.74    237.16 o 
  23   3   2     1426.56     1115.88    244.64 o 
  25   3   2     1191.02     1183.56    263.13 o 
 -24   4   2      600.11      550.28    234.82 o 
 -22   4   2     1831.35     1293.64    556.04 o 
 -20   4   2      222.19      486.05    189.90 o 
 -18   4   2      673.49      590.31    164.47 o 
 -16   4   2     2286.73     2260.98    191.84 o 
 -14   4   2    27188.44    26389.39    597.03 o 
 -12   4   2     5040.51     4818.48    223.13 o 
 -10   4   2     5837.07     5763.93    235.79 o 
  -8   4   2     3182.70     2821.91    179.55 o 
  -6   4   2     1832.71     1698.05    138.27 o 
  -4   4   2     1560.28     1623.85    167.40 o 
  -2   4   2      624.34      640.68     82.81 o 
   0   4   2     1446.02     1110.21    214.73 o 
   2   4   2     1387.95     1280.82     97.02 o 
   4   4   2     5575.94     5179.22    174.59 o 
   6   4   2    11833.57    12418.91    363.92 o 
   8   4   2     6077.16     6094.11    249.40 o 
  10   4   2    10552.70    10347.60    424.65 o 
  12   4   2     5211.62     5326.00    256.59 o 
  14   4   2     5667.16     4470.85    400.75 o 
  16   4   2       30.33      170.38    191.38 o 
  18   4   2       62.78      355.71    200.67 o 
  20   4   2       71.67      613.30    195.19 o 
  22   4   2      882.62     1033.18    238.40 o 
  24   4   2     1814.56     1842.75    335.96 o 
 -21   5   2       10.17       51.74    204.41 o 
 -19   5   2      345.92      800.59    225.94 o 
 -17   5   2      261.86      481.96    168.95 o 
 -15   5   2     1672.54     1605.95    312.01 o 
 -13   5   2       74.00      237.75    186.29 o 
 -11   5   2      244.53      592.36    141.39 o 
  -9   5   2       45.20      -31.00    105.83 o 
  -7   5   2      705.82     1071.14    161.04 o 
  -5   5   2     2216.78     2067.77    346.11 o 
  -3   5   2     1581.65     1583.42    188.37 o 
  -1   5   2        2.08        1.83    101.55 o 
   1   5   2      906.59      940.92    179.65 o 
   3   5   2     1031.69     1021.54    212.75 o 
   5   5   2      295.51      207.57    170.09 o 
   7   5   2      610.98      740.11    192.20 o 
   9   5   2        4.62      320.59    448.77 o 
  11   5   2      759.39      952.47    177.83 o 
  13   5   2     1597.58     1354.21    359.37 o 
  15   5   2      207.41      671.36    354.62 o 
  17   5   2        0.22      -71.34    167.23 o 
  19   5   2        4.82     -133.32    291.39 o 
  21   5   2        0.09      540.67    221.09 o 
 -16   6   2     2353.15     2438.91    356.30 o 
 -14   6   2     2718.56     2747.77    335.73 o 
 -12   6   2     5359.88     5609.93    343.80 o 
 -10   6   2       30.59      145.63    137.41 o 
  -8   6   2      125.46      269.92    212.08 o 
  -6   6   2     1249.67      939.81    241.61 o 
  -4   6   2     3987.30     3690.36    323.04 o 
  -2   6   2     1911.75     1783.18    437.47 o 
   0   6   2     2972.08     2989.20    393.11 o 
   2   6   2    10082.65     9799.71    601.90 o 
   4   6   2      681.32      898.16    247.70 o 
   6   6   2      575.77      567.98    201.12 o 
   8   6   2     1179.91     1649.76    277.80 o 
  10   6   2     3506.54     3295.21    361.84 o 
  12   6   2     2542.58     2877.87    332.28 o 
  14   6   2        5.28      793.06    746.34 o 
  -5   7   2     1499.39     1679.88    424.06 o 
  -3   7   2     1739.97     1640.12    373.39 o 
  -1   7   2     2056.54     1707.65    400.93 o 
   1   7   2     2525.46     2451.05    488.01 o 
   3   7   2      663.11      994.53    341.67 o 
   5   7   2       30.95       46.44    321.63 o 
 -29   1   3     4297.36     4078.94    396.49 o 
 -27   1   3     2378.13     2710.59    311.94 o 
 -25   1   3     2296.54     1956.06    207.54 o 
 -23   1   3     3838.10     4032.97    254.68 o 
 -21   1   3     4023.24     3901.06    229.24 o 
 -19   1   3     9905.14    10087.39    295.32 o 
 -17   1   3     4755.30     4711.01    252.47 o 
 -15   1   3     9387.51     9074.00    238.54 o 
 -13   1   3    10633.98    10329.36    253.36 o 
 -11   1   3    65033.80    70146.88    707.46 o 
  -9   1   3    19477.87    18644.72    254.87 o 
  -7   1   3    38721.94    38898.06    462.15 o 
  -5   1   3     6702.12     6019.41    152.19 o 
  -3   1   3     2584.72     2433.43     66.70 o 
  -1   1   3      437.34      587.94     38.36 o 
   1   1   3     1053.39     1055.69     65.99 o 
   3   1   3     3075.01     2683.95     70.28 o 
   5   1   3      143.44      160.47     44.80 o 
   7   1   3     2421.15     2143.28     58.22 o 
   9   1   3    14172.65    13097.22    454.92 o 
  11   1   3    21046.21    19517.45    624.82 o 
  13   1   3     2204.40     1740.83    209.74 o 
  15   1   3     4831.78     4732.61    221.45 o 
  17   1   3    13020.29    12907.54    406.86 o 
  19   1   3      241.12      430.13    217.04 o 
  21   1   3        0.84      -30.40     94.95 o 
  23   1   3      148.40      188.72    215.54 o 
  25   1   3       12.18       -8.25    218.54 o 
  27   1   3     1246.24     1312.04    342.50 o 
  29   1   3      805.05     1146.85    613.73 o 
 -28   2   3      878.50      900.21    238.70 o 
 -26   2   3     6134.95     6639.96    451.74 o 
 -24   2   3     5004.85     5532.95    368.87 o 
 -22   2   3     5210.61     5250.63    241.50 o 
 -20   2   3       55.44      100.74     90.34 o 
 -18   2   3    17756.37    18208.73    417.99 o 
 -16   2   3     1400.45     1372.14    140.08 o 
 -14   2   3     3333.21     3325.70    164.46 o 
 -12   2   3      191.54      319.31     75.39 o 
 -10   2   3     2334.43     2440.71    118.23 o 
  -8   2   3     8327.00     8325.76    244.48 o 
  -6   2   3     7063.84     6695.83    192.74 o 
  -4   2   3    18515.96    18274.00    491.81 o 
  -2   2   3      920.41      771.58     66.66 o 
   0   2   3    28314.67    28775.38    393.64 o 
   2   2   3    11930.33    11756.37    259.60 o 
   4   2   3     5081.10     5227.72    383.77 o 
   6   2   3      116.97      100.80     73.11 o 
   8   2   3    15885.12    15804.85    395.34 o 
  10   2   3     1500.65     1416.68     80.27 o 
  12   2   3     2793.13     2661.90    129.13 o 
  14   2   3     3870.27     3975.15    217.89 o 
  16   2   3     4182.92     4039.77    243.24 o 
  18   2   3       81.05      276.89    120.33 o 
  20   2   3     5664.67     5903.75    348.17 o 
  22   2   3    14560.77    14259.28   1050.44 o 
  24   2   3     9249.47     8379.26    784.41 o 
  26   2   3     5180.63     5122.24    487.85 o 
  28   2   3      628.28      978.44    370.57 o 
 -27   3   3      438.87      527.70    276.58 o 
 -25   3   3      983.70     1037.88    246.53 o 
 -23   3   3      619.00      688.68    168.39 o 
 -21   3   3     2341.03     2190.08    179.66 o 
 -19   3   3       59.19      431.59    173.39 o 
 -17   3   3     1439.92     1096.69    193.05 o 
 -15   3   3     4291.46     4157.03    202.50 o 
 -13   3   3     3717.78     3684.71    181.22 o 
 -11   3   3     5929.04     5912.21    204.02 o 
  -9   3   3     1755.13     1817.12    114.63 o 
  -7   3   3      346.84      163.62     94.44 o 
  -5   3   3      259.95      406.87     65.86 o 
  -3   3   3    13449.14    14424.70    375.44 o 
  -1   3   3      598.75      675.90     67.82 o 
   1   3   3     4815.34     5521.34    220.54 o 
   3   3   3     2650.20     2675.90    119.57 o 
   5   3   3      534.74      800.24     76.41 o 
   7   3   3      218.96      176.28    122.54 o 
   9   3   3      125.59      287.78     97.96 o 
  11   3   3     1305.37     1335.44    109.49 o 
  13   3   3     1250.09     1274.99    131.05 o 
  15   3   3     2300.82     2439.39    219.07 o 
  17   3   3      209.64      538.08    167.52 o 
  19   3   3        6.35      336.60    314.76 o 
  21   3   3      224.22      536.03    200.03 o 
  23   3   3      178.83      -75.07    156.23 o 
  25   3   3        1.22      115.75    198.05 o 
 -24   4   3     2204.44     2362.60    319.48 o 
 -22   4   3     2471.04     2749.94    349.45 o 
 -20   4   3      460.05      615.56    182.19 o 
 -18   4   3     4818.66     4955.56    267.23 o 
 -16   4   3      622.80      663.92    130.16 o 
 -14   4   3      698.30      630.98    143.64 o 
 -12   4   3      409.29      393.15    106.00 o 
 -10   4   3     2376.60     2482.43    168.04 o 
  -8   4   3      353.72      542.66    115.19 o 
  -6   4   3     6868.08     7054.67    258.20 o 
  -4   4   3    10368.18    10236.45    369.42 o 
  -2   4   3     8842.15     8812.76    324.91 o 
   0   4   3     4166.83     4006.66    276.81 o 
   2   4   3     1389.67     1316.29    120.04 o 
   4   4   3      818.09      693.45     90.27 o 
   6   4   3     1362.47     1401.71    109.02 o 
   8   4   3     3011.12     3221.03    226.92 o 
  10   4   3        2.40       86.91     91.96 o 
  12   4   3     3453.79     3254.50    203.82 o 
  14   4   3     1481.89     1690.78    314.60 o 
  16   4   3     9407.45     8694.26    511.31 o 
  18   4   3       23.18      296.40    175.80 o 
  20   4   3       65.10     -126.90    184.13 o 
  22   4   3     1069.94     1056.41    252.02 o 
  24   4   3     1236.44     1177.78    280.58 o 
 -21   5   3       90.00      220.68    188.62 o 
 -19   5   3     1724.77     1929.60    371.22 o 
 -17   5   3      891.41     1188.99    199.39 o 
 -15   5   3     4668.26     4744.08    285.41 o 
 -13   5   3     6595.87     7276.25    339.21 o 
 -11   5   3     9726.13    10272.68    390.59 o 
  -9   5   3     9383.04     9505.45    377.12 o 
  -7   5   3      874.68     1077.91    211.18 o 
  -5   5   3     1673.81     1803.70    284.52 o 
  -3   5   3     3501.42     3245.20    236.06 o 
  -1   5   3      120.34      264.79    185.20 o 
   1   5   3      900.61      798.96    141.40 o 
   3   5   3      319.44      529.86    164.38 o 
   5   5   3      314.72      202.81    213.35 o 
   7   5   3     3519.12     3552.88    281.72 o 
   9   5   3     5119.94     4766.65    313.21 o 
  11   5   3     7864.52     7182.69    382.75 o 
  13   5   3     4877.12     4989.36    317.86 o 
  15   5   3     2000.24     2352.57    362.22 o 
  17   5   3     1999.35     2345.26    365.44 o 
  19   5   3       38.65      351.33    272.01 o 
 -16   6   3     1227.12      915.46    210.73 o 
 -14   6   3      198.87      681.85    201.89 o 
 -12   6   3        5.61      314.05    196.32 o 
 -10   6   3       38.76      175.96    211.36 o 
  -8   6   3      505.29     1127.92    236.25 o 
  -6   6   3     2221.14     2499.10    280.57 o 
  -4   6   3     5152.53     4959.94    350.70 o 
  -2   6   3     2689.73     3335.36    390.05 o 
   0   6   3      718.37      910.76    302.40 o 
   2   6   3     1000.42     1722.39    541.58 o 
   4   6   3      454.61       34.77    289.34 o 
   6   6   3      134.11      552.32    421.11 o 
   8   6   3      308.00      275.78    197.76 o 
  10   6   3      220.51      125.08    295.52 o 
  12   6   3      290.79      573.17    380.74 o 
  14   6   3      665.23     1222.68    350.88 o 
  -5   7   3      962.91     1315.86    403.74 o 
  -3   7   3      770.82      773.78    335.37 o 
  -1   7   3      252.41      280.17    273.07 o 
   1   7   3      348.03      534.13    348.66 o 
   3   7   3       16.96       23.45    220.03 o 
   5   7   3       94.34      -39.09    232.48 o 
 -30   0   4     4904.19     5045.71    798.79 o 
 -28   0   4     9418.25     8829.59    606.49 o 
 -26   0   4    10427.06    10268.43    770.90 o 
 -24   0   4     1943.03     2308.10    292.14 o 
 -22   0   4    10381.14    10643.16    526.17 o 
 -20   0   4     3582.66     3276.48    233.51 o 
 -18   0   4       12.99      661.13    233.66 o 
 -16   0   4       81.22      170.28     86.13 o 
 -14   0   4     5119.10     4898.06    327.54 o 
 -12   0   4    15457.73    16547.14    375.32 o 
 -10   0   4    29083.66    29555.48    482.27 o 
  -8   0   4    49275.90    51198.07    628.37 o 
  -6   0   4    19712.87    19678.59    433.60 o 
  -4   0   4    97541.47    98644.48   1100.74 o 
  -2   0   4    34541.17    32244.76    391.15 o 
   0   0   4    73297.05    69638.82   1212.01 o 
   2   0   4    11118.92    11190.86    314.42 o 
   4   0   4     1481.26     1552.64     82.50 o 
   6   0   4     9248.82     9222.04    300.15 o 
   8   0   4     1204.82      880.87    202.77 o 
  10   0   4    51415.79    52369.79    982.26 o 
  12   0   4    13931.24    12594.68    897.54 o 
  14   0   4     7018.43     5700.94    223.72 o 
  16   0   4     5170.06     4657.03    213.70 o 
  18   0   4    19521.80    17905.05   1675.32 o 
  20   0   4     2529.12     2543.25    501.78 o 
  22   0   4      869.00      670.78    340.89 o 
  24   0   4      844.78     1087.27    393.12 o 
  26   0   4        4.85      -28.86    274.90 o 
  28   0   4       12.62     -244.66    366.99 o 
 -29   1   4       47.93      424.03    413.03 o 
 -27   1   4     1123.82     1830.78    264.21 o 
 -25   1   4     1612.31     1523.27    184.08 o 
 -23   1   4    12819.46    13277.74    398.41 o 
 -21   1   4      212.86      420.94    107.59 o 
 -19   1   4       79.80      359.28    158.91 o 
 -17   1   4      658.99      727.43     98.89 o 
 -15   1   4      696.60     1071.40    108.10 o 
 -13   1   4    14857.74    15601.96    288.43 o 
 -11   1   4     6129.74     6580.51    155.84 o 
  -9   1   4     2362.43     2590.55     93.07 o 
  -7   1   4     1033.91      828.31     49.21 o 
  -5   1   4    14258.95    13524.88    224.71 o 
  -3   1   4       42.64      106.90     38.30 o 
  -1   1   4   119898.86   117594.00    988.69 o 
   1   1   4       30.56       65.31     50.06 o 
   3   1   4    10501.23    10166.71    185.33 o 
   5   1   4     4604.08     4331.38    133.44 o 
   7   1   4      394.21      321.88     83.00 o 
   9   1   4     8132.86     8310.22    236.37 o 
  11   1   4    19455.87    20911.37    578.30 o 
  13   1   4       46.86      146.15     74.63 o 
  15   1   4       13.41       51.61     72.48 o 
  17   1   4     6019.94     5804.88    260.87 o 
  19   1   4     7678.21     6878.62    548.89 o 
  21   1   4     5529.36     5135.95    559.95 o 
  23   1   4     1203.63     1079.44    276.46 o 
  25   1   4     2098.51     1898.98    383.53 o 
  27   1   4     1215.97     1307.57    338.95 o 
 -28   2   4     1012.87     1271.79    280.14 o 
 -26   2   4      229.02      152.54    170.04 o 
 -24   2   4      621.99      446.30    150.42 o 
 -22   2   4     1464.20     1463.25    158.51 o 
 -20   2   4       41.34      113.46     88.71 o 
 -18   2   4     2590.61     2836.40    228.47 o 
 -16   2   4     1721.54     1993.52    146.38 o 
 -14   2   4     1068.77     1220.33    115.35 o 
 -12   2   4     1689.55     1655.16    108.11 o 
 -10   2   4      199.28      221.04     90.65 o 
  -8   2   4      382.11      291.99    103.96 o 
  -6   2   4      285.49      252.07     50.64 o 
  -4   2   4        6.27       34.03     42.46 o 
  -2   2   4     6358.89     6519.54    162.67 o 
   0   2   4     4683.04     4801.91    131.16 o 
   2   2   4    55087.39    58112.84   1464.95 o 
   4   2   4     3308.00     3598.11    279.84 o 
   6   2   4     2323.04     2728.88    109.21 o 
   8   2   4       80.42      195.17     40.07 o 
  10   2   4     1155.36     1009.15     73.02 o 
  12   2   4      164.49      409.56    106.33 o 
  14   2   4      549.38      613.41    119.13 o 
  16   2   4     5846.86     5683.01    359.04 o 
  18   2   4     5970.86     5854.61    315.57 o 
  20   2   4      421.15      249.63    256.79 o 
  22   2   4       50.27     -181.86    145.59 o 
  24   2   4      129.25      461.99    254.36 o 
  26   2   4      129.32       72.16    265.33 o 
 -27   3   4      178.00      668.69    259.66 o 
 -25   3   4     1002.17     1307.00    259.29 o 
 -23   3   4     2172.86     1922.60    192.41 o 
 -21   3   4      993.53     1251.99    176.42 o 
 -19   3   4      127.56      305.91    262.10 o 
 -17   3   4     5370.05     5284.00    250.16 o 
 -15   3   4    13086.94    13201.65    367.03 o 
 -13   3   4    13932.68    13634.03    355.94 o 
 -11   3   4     5208.39     4770.65    184.76 o 
  -9   3   4     3544.41     3893.86    164.30 o 
  -7   3   4    13210.34    13446.27    909.32 o 
  -5   3   4      713.83      835.46     82.53 o 
  -3   3   4    12436.55    13190.89    356.01 o 
  -1   3   4    13074.93    12618.65    307.16 o 
   1   3   4    29359.50    30770.17    620.76 o 
   3   3   4    27731.62    27589.17    741.65 o 
   5   3   4    12316.88    11218.67    325.31 o 
   7   3   4    13980.89    12996.85    358.04 o 
   9   3   4     7248.40     7305.10    302.37 o 
  11   3   4     6346.87     5796.97    308.36 o 
  13   3   4     4096.68     3963.89    288.20 o 
  15   3   4     1170.96     1259.95    180.74 o 
  17   3   4    14842.46    14185.02    538.47 o 
  19   3   4       43.49      320.98    156.94 o 
  21   3   4     5447.37     5770.07    401.32 o 
  23   3   4     4679.41     4339.05    363.72 o 
  25   3   4     6437.01     6321.61    437.08 o 
 -24   4   4      704.51      953.69    222.59 o 
 -22   4   4      722.08      743.89    253.02 o 
 -20   4   4       53.06      276.97    134.31 o 
 -18   4   4      867.60     1370.39    171.12 o 
 -16   4   4        2.59      527.60    291.52 o 
 -14   4   4        6.66       81.17    137.68 o 
 -12   4   4     5901.50     6335.10    268.06 o 
 -10   4   4     1318.78     1444.49    134.23 o 
  -8   4   4     4872.14     4870.14    288.97 o 
  -6   4   4      740.61      656.26    102.73 o 
  -4   4   4    15189.68    15555.45    473.51 o 
  -2   4   4    21406.18    22142.82    613.84 o 
   0   4   4     6846.05     6867.12    377.70 o 
   2   4   4     6252.02     6431.35    242.33 o 
   4   4   4     3207.99     3016.33    215.91 o 
   6   4   4      210.74      395.57    114.47 o 
   8   4   4     1179.59     1172.30    379.46 o 
  10   4   4     6095.00     5382.80    319.11 o 
  12   4   4     5080.42     4566.68    252.70 o 
  14   4   4     9048.73     8790.92    494.93 o 
  16   4   4     4698.84     5115.65    441.62 o 
  18   4   4     1682.08     1922.28    260.04 o 
  20   4   4      397.04      631.42    194.10 o 
  22   4   4      711.90      796.35    257.68 o 
 -21   5   4      211.66      392.77    205.58 o 
 -19   5   4       12.40      265.72    258.31 o 
 -17   5   4     3319.24     3032.39    340.20 o 
 -15   5   4      714.12      679.29    179.82 o 
 -13   5   4      756.86      836.15    160.31 o 
 -11   5   4      394.83      596.41    144.10 o 
  -9   5   4     1211.87     1114.86    163.01 o 
  -7   5   4     2832.68     2927.93    272.98 o 
  -5   5   4       54.77      188.96    125.37 o 
  -3   5   4     2569.68     2402.12    222.57 o 
  -1   5   4      136.48      315.94    132.46 o 
   1   5   4       49.62      235.70    148.21 o 
   3   5   4      625.81      584.52    120.03 o 
   5   5   4      452.75      546.83    167.61 o 
   7   5   4     3690.87     3484.74    284.78 o 
   9   5   4       26.37      124.93    166.19 o 
  11   5   4      184.73      211.30    149.26 o 
  13   5   4     1483.46     1070.97    271.65 o 
  15   5   4       15.48      -20.26    173.18 o 
  17   5   4      606.70      762.04    264.85 o 
  19   5   4       45.28      566.14    224.22 o 
 -16   6   4      192.47      307.92    380.73 o 
 -14   6   4      266.41      754.84    195.15 o 
 -12   6   4      408.23      340.93    154.37 o 
 -10   6   4     2629.62     2834.37    308.25 o 
  -8   6   4     1349.19     1623.38    260.23 o 
  -6   6   4     1080.59      799.64    216.38 o 
  -4   6   4     3644.65     3401.25    393.07 o 
  -2   6   4     4876.85     5299.58    562.33 o 
   0   6   4      489.71      639.55    243.43 o 
   2   6   4      313.02      -20.95    177.77 o 
   4   6   4       10.19      709.24    249.65 o 
   6   6   4      372.60      197.75    202.53 o 
   8   6   4       31.53      337.92    415.09 o 
  10   6   4      539.75     1008.97    595.17 o 
  12   6   4     3227.54     3033.64    455.47 o 
  14   6   4     1235.83     1503.29    385.78 o 
  -5   7   4      223.93      376.34    289.08 o 
  -3   7   4       91.58      135.13    268.27 o 
  -1   7   4     1240.71     1367.16    358.05 o 
   1   7   4     3177.49     1785.61    532.70 o 
   3   7   4     4009.34     3726.14    545.15 o 
 -29   1   5      612.19     1477.11    362.98 o 
 -27   1   5     5380.81     5562.80    329.49 o 
 -25   1   5    14950.16    14539.05    509.52 o 
 -23   1   5     9149.52     9637.72    341.13 o 
 -21   1   5      499.77      766.75    133.99 o 
 -19   1   5     5905.91     5829.23    219.63 o 
 -17   1   5    17047.48    17853.87    343.02 o 
 -15   1   5     9114.93     9336.49    232.79 o 
 -13   1   5     4084.88     4928.57    152.49 o 
 -11   1   5     6502.43     6580.16    178.86 o 
  -9   1   5     1809.24     1971.52     86.45 o 
  -7   1   5    10684.22     9957.68    177.67 o 
  -5   1   5     6598.83     5706.11    188.13 o 
  -3   1   5    83597.89    83599.15    724.97 o 
  -1   1   5    49518.04    50871.25    577.77 o 
   1   1   5       32.91       92.35     38.61 o 
   3   1   5     1544.49     1358.32     67.67 o 
   5   1   5        5.99      141.60     68.04 o 
   7   1   5     1589.14     1680.97    100.01 o 
   9   1   5      785.99     1041.10    177.11 o 
  11   1   5     6180.56     6163.18    223.97 o 
  13   1   5     4697.27     4652.12    205.52 o 
  15   1   5     1249.51     1198.68    132.57 o 
  17   1   5      133.57      126.43     93.43 o 
  19   1   5     2273.27     2216.93    228.87 o 
  21   1   5     1934.11     2057.34    288.89 o 
  23   1   5     3574.05     3582.59    418.17 o 
  25   1   5     1880.29     1636.86    360.10 o 
  27   1   5       12.42      340.87    457.70 o 
 -30   2   5     1424.18     1477.87    315.51 o 
 -28   2   5     1240.17     1249.39    292.17 o 
 -26   2   5      155.44      226.89    187.22 o 
 -24   2   5        0.16      109.94    131.26 o 
 -22   2   5      371.99      454.73    132.23 o 
 -20   2   5     1689.65     1632.93    184.33 o 
 -18   2   5    14457.85    14935.22    411.66 o 
 -16   2   5    26589.47    26463.62    547.00 o 
 -14   2   5     4078.32     4097.83    176.54 o 
 -12   2   5    24268.60    25663.72    725.04 o 
 -10   2   5    10257.47     9435.77    288.40 o 
  -8   2   5    11347.09    11220.04    254.95 o 
  -6   2   5     5979.38     5762.31    179.89 o 
  -4   2   5    10693.09    12103.13    296.63 o 
  -2   2   5     9693.39    10578.87    226.09 o 
   0   2   5    10782.77    10518.18    215.82 o 
   2   2   5    17226.64    16537.33    442.78 o 
   4   2   5    19622.70    19228.10    490.99 o 
   6   2   5    19471.27    19096.04    352.30 o 
   8   2   5     8068.28     6748.78    299.77 o 
  10   2   5    23584.27    24648.78    556.85 o 
  12   2   5    18091.71    17754.02    483.22 o 
  14   2   5    12065.94    11576.02    397.13 o 
  16   2   5      485.37      526.89    132.36 o 
  18   2   5      403.64      620.79    291.14 o 
  20   2   5      572.07      457.65    155.80 o 
  22   2   5     3120.17     2921.38    277.81 o 
  24   2   5     2681.08     2568.69    283.26 o 
  26   2   5     5087.97     4752.05    520.55 o 
 -27   3   5      788.63      805.05    206.53 o 
 -25   3   5     1221.61     1489.13    341.92 o 
 -23   3   5     2326.92     2314.49    235.25 o 
 -21   3   5     1612.24     1939.99    193.29 o 
 -19   3   5      465.93      607.03    129.25 o 
 -17   3   5        0.98      -58.98     92.55 o 
 -15   3   5     3469.12     3574.47    289.93 o 
 -13   3   5       12.32      122.30     87.35 o 
 -11   3   5      263.97      118.46     66.53 o 
  -9   3   5     2141.45     1770.94    141.66 o 
  -7   3   5    11298.82    11325.70    327.44 o 
  -5   3   5    14970.94    15608.10    419.28 o 
  -3   3   5      363.13      430.66    182.50 o 
  -1   3   5      905.42      774.02     81.91 o 
   1   3   5      228.86      297.41     64.10 o 
   3   3   5     4268.15     4383.94    192.08 o 
   5   3   5       31.88      -17.00     51.64 o 
   7   3   5      217.56      263.35    131.73 o 
   9   3   5     1441.29     1298.96    126.71 o 
  11   3   5      110.06      160.52    134.70 o 
  13   3   5     4561.98     4489.28    354.87 o 
  15   3   5      244.60      431.08    290.02 o 
  17   3   5      285.61      944.29    356.00 o 
  19   3   5     1750.59     1321.45    413.21 o 
  21   3   5     1825.15     1940.74    265.40 o 
  23   3   5     1201.45     1371.46    325.05 o 
  25   3   5     1051.19     1050.25    273.25 o 
 -26   4   5       11.60       13.55    217.72 o 
 -24   4   5      170.01      120.58    182.04 o 
 -22   4   5      978.91     1119.68    194.30 o 
 -20   4   5      140.85      136.76    132.77 o 
 -18   4   5     5259.36     4345.71    257.03 o 
 -16   4   5     5446.42     4741.13    253.98 o 
 -14   4   5     1031.21     1090.39    141.11 o 
 -12   4   5     2697.53     2538.21    239.70 o 
 -10   4   5     1874.00     1934.35    155.76 o 
  -8   4   5     1537.62     1618.93    138.08 o 
  -6   4   5      813.74      934.81    149.93 o 
  -4   4   5     3294.25     3602.24    307.19 o 
  -2   4   5     1837.62     1803.98    245.05 o 
   0   4   5     9628.12     9969.20    302.49 o 
   2   4   5     2006.42     1791.74    160.73 o 
   4   4   5    10030.95     9378.28    388.57 o 
   6   4   5     2830.38     2401.38    149.49 o 
   8   4   5      220.54      460.82     89.44 o 
  10   4   5      545.84      541.59    125.35 o 
  12   4   5     2021.36     2030.62    271.24 o 
  14   4   5      112.55      -23.43    153.26 o 
  16   4   5       88.90      342.71    170.48 o 
  18   4   5      312.63      680.73    229.37 o 
  20   4   5      999.16      910.12    251.57 o 
  22   4   5      802.92      544.01    232.72 o 
 -21   5   5     3549.71     3960.21    510.03 o 
 -19   5   5      183.81      368.69    185.24 o 
 -17   5   5      632.20     1020.18    186.42 o 
 -15   5   5      289.41      231.72    167.68 o 
 -13   5   5      633.03      593.20    161.69 o 
 -11   5   5      682.06      915.05    162.38 o 
  -9   5   5     1235.47      924.77    217.94 o 
  -7   5   5      566.73      990.65    193.83 o 
  -5   5   5     4651.71     4200.41    289.64 o 
  -3   5   5    13809.41    13598.83    505.77 o 
  -1   5   5     5775.01     5686.03    326.00 o 
   1   5   5     1141.94     1022.50    228.05 o 
   3   5   5     2292.91     2287.60    188.02 o 
   5   5   5      322.56      305.14    158.42 o 
   7   5   5      677.43      940.32    203.71 o 
   9   5   5      431.56      614.28    169.51 o 
  11   5   5      508.86      518.79    280.06 o 
  13   5   5     2667.61     2990.03    372.81 o 
  15   5   5     3224.21     3079.55    386.25 o 
  17   5   5      632.44      877.54    252.16 o 
  19   5   5     1005.90     1223.07    276.18 o 
 -16   6   5     2617.24     2260.03    353.79 o 
 -14   6   5     2610.97     2773.80    419.56 o 
 -12   6   5      854.73      778.13    237.75 o 
 -10   6   5      308.77      474.21    202.29 o 
  -8   6   5     1111.20     1217.66    323.39 o 
  -6   6   5      149.03      117.47    152.55 o 
  -4   6   5      199.98      226.31    215.59 o 
  -2   6   5     2620.05     2655.17    291.93 o 
   0   6   5     1141.00     1519.65    481.79 o 
   2   6   5     4011.98     3830.52    415.41 o 
   4   6   5       22.81      204.76    274.07 o 
   6   6   5      763.72      881.02    222.78 o 
   8   6   5      547.80      590.52    228.46 o 
  10   6   5      284.29      472.83    311.82 o 
  12   6   5       10.01      -30.24    327.13 o 
  14   6   5      761.13      894.06    311.92 o 
  -5   7   5      203.43      377.30    282.75 o 
  -3   7   5     1312.36     2116.90    450.36 o 
  -1   7   5      781.13      981.06    367.14 o 
   1   7   5       48.80      237.22    330.56 o 
   3   7   5      318.75      261.13    575.92 o 
 -30   0   6      453.95      631.90    284.28 o 
 -28   0   6     2313.66     2135.53    358.87 o 
 -26   0   6     5576.05     6585.66    509.75 o 
 -24   0   6     2996.86     3232.22    321.80 o 
 -22   0   6    10220.44    10261.71    441.14 o 
 -20   0   6    13817.88    14305.13    481.46 o 
 -18   0   6    12990.60    13076.35    417.81 o 
 -16   0   6     6748.97     7140.12    283.14 o 
 -14   0   6      210.16      270.23     93.44 o 
 -12   0   6      860.21      788.47     92.51 o 
 -10   0   6     9339.76     9914.48    328.53 o 
  -8   0   6      243.69      252.70    176.63 o 
  -6   0   6     9286.33     9445.75    266.59 o 
  -4   0   6    42430.10    44271.67    962.01 o 
  -2   0   6   266016.63   240245.22   1735.31 o 
   0   0   6    19619.82    19104.63    312.96 o 
   2   0   6       70.50      153.94     76.97 o 
   4   0   6     1102.17     1198.46     65.30 o 
   6   0   6     2199.58     2029.68     85.56 o 
   8   0   6     4418.54     4462.54    156.78 o 
  10   0   6        6.06      103.83    159.44 o 
  12   0   6     2566.71     2470.37    130.39 o 
  14   0   6       36.90        0.56     46.08 o 
  16   0   6     1275.00     1224.79    283.17 o 
  18   0   6     1476.07     1033.72    369.78 o 
  20   0   6    18590.28    21684.26   1348.73 o 
  22   0   6       39.33      665.25    412.34 o 
  24   0   6     6914.72     6548.01    782.41 o 
  26   0   6     2508.36     2145.87    562.24 o 
  28   0   6      339.55     1330.52    611.65 o 
 -31   1   6       95.09      226.63    324.25 o 
 -29   1   6     3393.36     3423.73    368.44 o 
 -27   1   6      282.30      617.64    188.43 o 
 -25   1   6      250.17      319.90    148.31 o 
 -23   1   6     2304.43     1950.60    179.38 o 
 -21   1   6      105.11      159.18     96.99 o 
 -19   1   6      350.28      431.98    113.11 o 
 -17   1   6     5106.19     4986.79    172.36 o 
 -15   1   6     3930.64     3736.03    151.66 o 
 -13   1   6    15739.48    15172.18    806.27 o 
 -11   1   6     4925.63     4579.94    151.43 o 
  -9   1   6     5814.14     6595.56    138.59 o 
  -7   1   6     1173.77     1217.89     63.50 o 
  -5   1   6     8875.37     8664.67    212.91 o 
  -3   1   6    12836.38    13471.96    221.13 o 
  -1   1   6   206501.59   206687.44   1220.55 o 
   1   1   6    16116.35    16779.78    285.24 o 
   3   1   6     5192.83     5654.95    164.61 o 
   5   1   6     8230.93     8287.58    272.13 o 
   7   1   6     8466.94     9073.15    248.90 o 
   9   1   6     3801.77     3424.10    161.98 o 
  11   1   6    26107.05    27065.00    746.46 o 
  13   1   6     6449.79     6332.15    254.73 o 
  15   1   6     1422.73     1144.94    191.84 o 
  17   1   6     6726.08     6470.00    359.72 o 
  19   1   6     2839.81     2181.17    193.41 o 
  21   1   6       36.82      525.30    255.01 o 
  23   1   6     5260.56     4818.43    441.87 o 
  25   1   6      248.51      387.10    444.65 o 
  27   1   6      910.11      885.86    346.37 o 
 -30   2   6      221.07      307.78    336.26 o 
 -28   2   6      778.53      640.24    194.03 o 
 -26   2   6       24.52      521.87    193.36 o 
 -24   2   6     1908.59     1802.54    190.18 o 
 -22   2   6      413.59      535.34    179.99 o 
 -20   2   6      230.86      609.96    136.58 o 
 -18   2   6     2793.44     2980.75    175.19 o 
 -16   2   6     4106.08     4095.10    215.92 o 
 -14   2   6     1806.64     2059.67    154.08 o 
 -12   2   6     2308.96     2181.85    165.39 o 
 -10   2   6     1193.43     1248.51     58.18 o 
  -8   2   6     3449.29     3440.95    117.41 o 
  -6   2   6     4375.46     4996.91    151.06 o 
  -4   2   6      168.93      193.74     55.75 o 
  -2   2   6     9619.36     9843.33    224.44 o 
   0   2   6     1891.49     1653.95    104.50 o 
   2   2   6     7224.15     7546.52    472.60 o 
   4   2   6    13066.80    13344.81    283.42 o 
   6   2   6     6179.60     6311.21    158.84 o 
   8   2   6      913.99     1006.47    106.16 o 
  10   2   6      705.72      780.59    106.63 o 
  12   2   6      134.51      247.92    114.16 o 
  14   2   6     2264.81     2134.21    251.59 o 
  16   2   6    15038.48    14658.05    499.55 o 
  18   2   6     1755.00     1561.45    209.19 o 
  20   2   6       54.23      267.51    141.54 o 
  22   2   6      828.74      955.62    202.35 o 
  24   2   6      224.19      633.30    331.94 o 
  26   2   6        7.11      -86.77    252.02 o 
 -27   3   6     5217.03     7986.81   2153.78 o 
 -25   3   6     2353.71     2242.85    218.56 o 
 -23   3   6        4.38      -29.47    118.00 o 
 -21   3   6     3234.27     3202.91    244.88 o 
 -19   3   6     1366.61     1485.17    164.69 o 
 -17   3   6     1730.15     1672.45    151.43 o 
 -15   3   6    12875.03    12921.08    456.51 o 
 -13   3   6     9176.60     8757.86    341.12 o 
 -11   3   6    19507.85    18200.79    419.34 o 
  -9   3   6    13316.43    12510.40    350.60 o 
  -7   3   6     4527.97     4148.56    150.84 o 
  -5   3   6    24437.86    24535.48    601.19 o 
  -3   3   6    14559.54    15321.18    430.09 o 
  -1   3   6     4057.93     3866.67    156.14 o 
   1   3   6      440.27      580.60     78.08 o 
   3   3   6     8946.90     9087.70    291.97 o 
   5   3   6    11038.43    11038.12    433.54 o 
   7   3   6      723.13      665.73     93.77 o 
   9   3   6    30155.60    28699.27   1557.63 o 
  11   3   6    27851.22    27954.70    706.36 o 
  13   3   6    30672.16    29884.27    772.40 o 
  15   3   6      488.94      756.68    218.55 o 
  17   3   6     1924.95     1984.63    228.82 o 
  19   3   6     3585.41     3904.44    323.47 o 
  21   3   6      653.08      553.02    205.75 o 
  23   3   6     1562.01     1116.39    265.63 o 
  25   3   6      773.07     1091.35    372.19 o 
 -26   4   6      480.18      874.78    463.90 o 
 -24   4   6     2191.89     2218.45    447.45 o 
 -22   4   6     3557.14     3917.25    282.44 o 
 -20   4   6     1143.83      898.92    169.61 o 
 -18   4   6      858.66     1227.26    177.50 o 
 -16   4   6     1058.24      890.41    258.61 o 
 -14   4   6     5679.30     5713.28    548.05 o 
 -12   4   6     2545.55     2491.91    220.52 o 
 -10   4   6      918.87      666.40    224.47 o 
  -8   4   6      446.73      258.67    115.54 o 
  -6   4   6       18.72      191.46    100.78 o 
  -4   4   6     7259.30     7148.10    309.23 o 
  -2   4   6     3371.58     3585.57    214.41 o 
   0   4   6     5683.24     5383.65    224.88 o 
   2   4   6    18233.76    18988.36    555.96 o 
   4   4   6    14622.80    14479.62    379.57 o 
   6   4   6      722.57      784.48    128.65 o 
   8   4   6      493.37      453.64     93.32 o 
  10   4   6      178.70      198.97     96.86 o 
  12   4   6       10.66      234.57    235.72 o 
  14   4   6     2056.03     1700.26    362.20 o 
  16   4   6     5580.44     5023.48    372.77 o 
  18   4   6     5549.48     5255.38    457.68 o 
  20   4   6     1697.76     2307.98    361.91 o 
  22   4   6     2784.13     2780.63    348.24 o 
 -21   5   6      321.32      355.86    225.78 o 
 -19   5   6       68.90      -71.47    321.63 o 
 -17   5   6       96.02      292.32    143.74 o 
 -15   5   6      538.72      486.79    145.51 o 
 -13   5   6     1508.61     1166.06    334.52 o 
 -11   5   6      114.05      227.10    212.08 o 
  -9   5   6       39.64      281.65    306.45 o 
  -7   5   6       33.72      170.43    165.66 o 
  -5   5   6       56.45      192.16    137.15 o 
  -3   5   6      120.58      232.46    168.42 o 
  -1   5   6      313.86      838.45    171.97 o 
   1   5   6     5743.73     5209.46    332.44 o 
   3   5   6        2.40      130.53    154.04 o 
   5   5   6       74.01      156.73    168.27 o 
   7   5   6      436.85      532.91    315.13 o 
   9   5   6     1554.92      800.37    194.32 o 
  11   5   6       11.45      129.79    223.31 o 
  13   5   6       85.80       54.21    187.91 o 
  15   5   6      420.26      387.36    181.75 o 
  17   5   6       63.88      208.00    187.82 o 
  19   5   6      132.66      712.64    338.72 o 
 -16   6   6      801.40     1146.30    553.25 o 
 -14   6   6      761.40     1302.77    323.96 o 
 -12   6   6      109.30      241.66    208.70 o 
 -10   6   6      342.81      171.61    173.15 o 
  -8   6   6      468.66      410.92    247.64 o 
  -6   6   6     1338.07     1384.36    245.73 o 
  -4   6   6      200.28       57.95    141.63 o 
  -2   6   6     1818.02     2056.54    257.00 o 
   0   6   6      147.04      327.52    318.19 o 
   2   6   6     1387.82     1317.37    299.56 o 
   4   6   6     5113.42     4968.46    382.37 o 
   6   6   6     2433.87     2158.40    294.86 o 
   8   6   6      263.86      379.34    238.12 o 
  10   6   6       68.11     -220.50    277.38 o 
  12   6   6        5.19      248.10    297.26 o 
  -3   7   6      572.52     1076.21    422.67 o 
  -1   7   6     1549.81      883.51    328.93 o 
   1   7   6      819.67     1253.03    467.34 o 
 -31   1   7      199.88     1128.35    462.60 o 
 -29   1   7     1537.78     1791.60    247.66 o 
 -27   1   7        0.37      235.20    182.76 o 
 -25   1   7     2119.25     2034.57    187.86 o 
 -23   1   7     3917.22     3755.39    232.83 o 
 -21   1   7     2487.25     2496.85    151.75 o 
 -19   1   7    10852.69    11222.97    288.54 o 
 -17   1   7     7711.86     7524.30    232.22 o 
 -15   1   7    37251.65    39943.42    586.04 o 
 -13   1   7    20797.11    21466.06    421.34 o 
 -11   1   7     3139.77     2955.00    104.79 o 
  -9   1   7     8005.94     8797.96    164.24 o 
  -7   1   7     6081.43     6223.61    155.79 o 
  -5   1   7    20150.31    21144.25    385.71 o 
  -3   1   7      917.06      971.18     68.47 o 
  -1   1   7   301620.91   312273.81   3895.56 o 
   1   1   7    11816.68    11684.99    237.74 o 
   3   1   7      408.40      492.21     43.70 o 
   5   1   7     5516.29     6355.93    115.32 o 
   7   1   7     8710.24     9203.78    277.26 o 
   9   1   7    14597.02    14689.78    374.68 o 
  11   1   7     1440.90     1447.65    138.43 o 
  13   1   7      523.31      460.51     96.01 o 
  15   1   7     1708.66     1846.74    162.52 o 
  17   1   7      630.69      824.76    173.65 o 
  19   1   7     1373.26      932.53    163.25 o 
  21   1   7     1821.19     1823.65    322.09 o 
  23   1   7     2972.19     3563.50    408.61 o 
  25   1   7     5370.71     6377.19    603.51 o 
  27   1   7     1169.68     1747.47    422.38 o 
 -30   2   7     4269.04     3871.55    438.78 o 
 -28   2   7     2231.29     2362.46    362.93 o 
 -26   2   7     5590.49     5712.26    314.39 o 
 -24   2   7     3886.25     4288.21    257.05 o 
 -22   2   7     8361.37     8475.20    331.70 o 
 -20   2   7     1530.91     1691.02    186.71 o 
 -18   2   7      467.74      615.71    119.62 o 
 -16   2   7     9398.68     9095.67    267.95 o 
 -14   2   7     4078.89     3750.18    128.37 o 
 -12   2   7    10678.21    10224.36    230.29 o 
 -10   2   7     1275.66      771.99     50.29 o 
  -8   2   7    55629.13    54404.08    902.66 o 
  -6   2   7    59019.40    62240.89    913.74 o 
  -4   2   7    51225.96    53373.45    691.02 o 
  -2   2   7    15207.67    16321.01    369.58 o 
   0   2   7    33887.68    37001.30    622.15 o 
   2   2   7     1662.56     1728.20    138.97 o 
   4   2   7     1487.63     1403.68     76.65 o 
   6   2   7     7519.39     7364.00    267.19 o 
   8   2   7    16277.75    16177.39    427.77 o 
  10   2   7    11650.21    11386.82    585.53 o 
  12   2   7    14681.52    14331.16    449.39 o 
  14   2   7    24861.96    24472.58    656.76 o 
  16   2   7     4475.03     4309.86    274.36 o 
  18   2   7     2582.90     2206.08    224.83 o 
  20   2   7     1485.50     1455.49    215.01 o 
  22   2   7     1626.17     1211.69    214.88 o 
  24   2   7     1907.08     2336.65    411.34 o 
  26   2   7      438.45      960.34    349.51 o 
 -27   3   7      238.12      515.90    215.58 o 
 -25   3   7      124.85      679.40    214.52 o 
 -23   3   7        4.68       17.49    100.19 o 
 -21   3   7      692.22      818.18    161.23 o 
 -19   3   7     5206.17     4808.93    294.54 o 
 -17   3   7     5309.60     5240.88    290.00 o 
 -15   3   7     4186.16     3851.71    199.87 o 
 -13   3   7     1820.33     1306.19    117.22 o 
 -11   3   7     2280.90     2215.19    177.40 o 
  -9   3   7       55.86      -13.77    100.10 o 
  -7   3   7        2.77       45.31    121.80 o 
  -5   3   7     2408.28     2579.43    165.44 o 
  -3   3   7     4917.37     5477.67    201.64 o 
  -1   3   7     4054.43     4065.07    172.23 o 
   1   3   7     5947.54     5912.60    245.16 o 
   3   3   7     1168.10     1079.41    111.98 o 
   5   3   7       34.72      -14.53     53.90 o 
   7   3   7      635.89      718.91     90.87 o 
   9   3   7        6.64     -134.91    123.48 o 
  11   3   7      155.22      272.97    109.95 o 
  13   3   7      388.81      425.52    264.50 o 
  15   3   7     3524.94     3278.48    257.53 o 
  17   3   7      215.88      499.83    167.40 o 
  19   3   7     2565.57     2678.61    290.73 o 
  21   3   7      145.22      190.31    189.99 o 
  23   3   7       35.18      622.28    452.20 o 
 -26   4   7      258.15      164.94    397.23 o 
 -24   4   7      615.06     1248.98    281.37 o 
 -22   4   7     1395.65     1787.23    258.91 o 
 -20   4   7      907.96      796.53    236.49 o 
 -18   4   7     1562.72     1208.60    281.94 o 
 -16   4   7     3936.75     3805.59    228.32 o 
 -14   4   7     4461.28     4279.34    233.60 o 
 -12   4   7     1515.27     1759.85    224.89 o 
 -10   4   7     2110.29     2280.57    382.54 o 
  -8   4   7     7157.32     6751.85    308.93 o 
  -6   4   7     9116.52     8916.22    374.36 o 
  -4   4   7      364.27      341.75    112.41 o 
  -2   4   7       51.42      196.82    163.08 o 
   0   4   7      980.79     1100.63    122.93 o 
   2   4   7      106.39      154.25    143.83 o 
   4   4   7       78.44       69.12     81.26 o 
   6   4   7     2186.29     1968.84    193.44 o 
   8   4   7      149.38      477.67    113.93 o 
  10   4   7      219.94      180.19    197.24 o 
  12   4   7      268.67      390.54    278.01 o 
  14   4   7     1480.91     1770.06    262.04 o 
  16   4   7      254.97      448.92    179.10 o 
  18   4   7      920.74     1055.36    459.66 o 
  20   4   7      807.73     1322.27    435.75 o 
  22   4   7      830.86      569.56    240.55 o 
 -21   5   7      797.72     1372.81    276.29 o 
 -19   5   7      417.86      538.38    292.12 o 
 -17   5   7     1881.48     1747.50    564.29 o 
 -15   5   7     9245.60     8838.68    569.89 o 
 -13   5   7     4990.05     4846.46    272.48 o 
 -11   5   7      269.89      742.06    443.96 o 
  -9   5   7      186.15      347.03    178.35 o 
  -7   5   7       46.36      228.31    202.51 o 
  -5   5   7     1353.30     1267.30    231.64 o 
  -3   5   7      136.08      333.49    262.86 o 
  -1   5   7     8381.88     8956.47    405.10 o 
   1   5   7     2244.14     1823.94    550.25 o 
   3   5   7     3312.68     3253.96    218.08 o 
   5   5   7     1514.04     1609.09    204.36 o 
   7   5   7     4815.16     4856.95    325.59 o 
   9   5   7     4197.58     3933.62    292.23 o 
  11   5   7       41.13      314.76    349.12 o 
  13   5   7       13.28      712.28    303.83 o 
  15   5   7       18.90      621.18    258.44 o 
  17   5   7      457.48      768.22    233.86 o 
 -16   6   7      201.74      803.30    490.69 o 
 -14   6   7      381.36      500.13    196.54 o 
 -12   6   7     1608.74     1807.81    282.54 o 
 -10   6   7     4259.28     4421.01    354.71 o 
  -8   6   7       79.30     -102.17    168.85 o 
  -6   6   7     1424.68     1635.00    285.98 o 
  -4   6   7     1809.45     1740.03    247.09 o 
  -2   6   7       81.39      478.74    192.51 o 
   0   6   7       13.94      299.39    359.43 o 
   2   6   7      221.08      107.72    224.04 o 
   4   6   7       56.98      148.10    200.13 o 
   6   6   7      858.39      829.93    225.33 o 
   8   6   7      691.83      949.93    386.24 o 
  10   6   7      134.86      126.29    218.97 o 
  12   6   7      468.20      701.10    608.22 o 
 -30   0   8     3290.34     2923.01    444.36 o 
 -28   0   8      988.81      835.79    266.09 o 
 -26   0   8      465.28     1007.39    244.68 o 
 -24   0   8      219.36      278.03    167.83 o 
 -22   0   8      434.11      886.42    179.39 o 
 -20   0   8     4678.26     5145.59    557.85 o 
 -18   0   8    15781.12    16439.83    488.90 o 
 -16   0   8      301.44      166.15    113.43 o 
 -14   0   8    22559.61    22790.93    646.01 o 
 -12   0   8    13123.92    12734.28    424.46 o 
 -10   0   8     2239.39     1986.81    145.64 o 
  -8   0   8     6566.63     6443.23    248.37 o 
  -6   0   8    30286.64    32312.21    634.12 o 
  -4   0   8    51301.36    55705.05    742.34 o 
  -2   0   8       28.59       23.09     34.31 o 
   0   0   8    62364.00    63000.81    817.80 o 
   2   0   8    23568.45    24239.96    678.93 o 
   4   0   8     7347.60     6576.57    349.50 o 
   6   0   8     6627.75     5780.66    568.85 o 
   8   0   8    18573.21    18010.44    756.23 o 
  10   0   8    23026.25    21163.74    787.40 o 
  12   0   8      928.45      564.96    217.19 o 
  14   0   8     9739.51     9787.52    679.56 o 
  16   0   8      592.26      232.30    228.17 o 
  18   0   8      217.72      486.57    323.01 o 
  20   0   8     1636.95     1268.78    444.01 o 
  22   0   8     2626.97     1773.37    455.03 o 
  24   0   8     2586.36     3153.53    676.35 o 
  26   0   8     6126.64     6750.98    936.34 o 
 -31   1   8     1072.91     1321.28    306.23 o 
 -29   1   8     1108.78     1438.73    210.97 o 
 -27   1   8     5777.50     5648.17    300.72 o 
 -25   1   8     1485.41     1877.52    197.43 o 
 -23   1   8      500.73      625.93    117.66 o 
 -21   1   8      459.70      509.08    103.69 o 
 -19   1   8       12.30      154.91     98.92 o 
 -17   1   8      135.52      209.55     84.46 o 
 -15   1   8      453.65      520.35    166.26 o 
 -13   1   8      807.17     1003.25     94.14 o 
 -11   1   8     3639.35     3599.69    116.24 o 
  -9   1   8     1374.52     1506.22     65.44 o 
  -7   1   8       17.88      197.12     64.23 o 
  -5   1   8     4463.45     4064.68    161.24 o 
  -3   1   8      212.72      396.82     98.07 o 
  -1   1   8    87619.47    86865.27   1837.80 o 
   1   1   8     9844.14    10414.81    225.36 o 
   3   1   8      780.14      793.96     58.50 o 
   5   1   8    18980.28    19049.70    494.77 o 
   7   1   8     8462.57     8777.05    430.78 o 
   9   1   8       73.20      311.72     81.10 o 
  11   1   8       98.98       88.44     84.42 o 
  13   1   8    15141.86    16291.76    459.84 o 
  15   1   8     1384.69     1468.92    204.96 o 
  17   1   8     1207.42     1188.93    143.69 o 
  19   1   8     4498.22     3527.68    374.47 o 
  21   1   8     1536.40     1849.41    296.52 o 
  23   1   8     1887.63     2248.90    353.67 o 
  25   1   8      229.62      487.61    277.42 o 
 -30   2   8      629.43      590.17    237.02 o 
 -28   2   8        4.01      721.81    283.58 o 
 -26   2   8      162.87      415.22    172.38 o 
 -24   2   8     7296.84     6523.63    313.51 o 
 -22   2   8     4347.18     3985.04    229.22 o 
 -20   2   8        1.52      258.07    130.74 o 
 -18   2   8      271.30      228.79    108.91 o 
 -16   2   8     2186.44     2170.61    113.94 o 
 -14   2   8      730.09      642.75     73.73 o 
 -12   2   8      304.98      264.82     42.74 o 
 -10   2   8     1204.89      801.08     69.32 o 
  -8   2   8     4502.06     4588.60    115.24 o 
  -6   2   8     7665.04     8100.84    260.56 o 
  -4   2   8     1690.70     1574.15    109.34 o 
  -2   2   8      481.84      510.47     69.43 o 
   0   2   8     8278.18     8757.55    356.35 o 
   2   2   8      791.43     1146.41     95.50 o 
   4   2   8    30603.62    32118.84    467.54 o 
   6   2   8     6474.71     6408.88    427.23 o 
   8   2   8      725.26      496.29    102.87 o 
  10   2   8       45.31      179.85    202.74 o 
  12   2   8     4713.08     4617.91    253.49 o 
  14   2   8      766.17      545.13    151.09 o 
  16   2   8      285.13      389.50    227.31 o 
  18   2   8      887.31      919.67    177.58 o 
  20   2   8      456.01      654.39    291.23 o 
  22   2   8      460.71      614.78    277.03 o 
  24   2   8      693.12      839.82    647.40 o 
 -27   3   8     3248.63     2878.70    354.47 o 
 -25   3   8    13760.57    14428.25    485.62 o 
 -23   3   8     5577.82     5692.11    300.29 o 
 -21   3   8     2290.34     2113.64    542.31 o 
 -19   3   8     1283.92      982.20    149.47 o 
 -17   3   8     5490.61     5394.64    249.08 o 
 -15   3   8     4731.24     4189.96    274.87 o 
 -13   3   8     4287.54     3747.65    399.45 o 
 -11   3   8     6750.33     6626.01    212.07 o 
  -9   3   8     8676.06     8345.04    327.20 o 
  -7   3   8     6372.90     6602.46    263.54 o 
  -5   3   8     9871.34     9150.58    548.39 o 
  -3   3   8    43221.84    44537.89    745.25 o 
  -1   3   8    22598.61    22138.57    459.90 o 
   1   3   8    19212.49    19203.97    408.73 o 
   3   3   8     4003.11     3678.03    246.94 o 
   5   3   8     5941.68     5374.79    307.38 o 
   7   3   8     5742.94     5604.47    236.79 o 
   9   3   8      747.92      971.39    145.69 o 
  11   3   8     6454.02     6646.72    326.85 o 
  13   3   8     4253.07     4494.05    289.88 o 
  15   3   8     5441.35     5137.60    331.63 o 
  17   3   8     1192.17     1674.16    238.41 o 
  19   3   8     4386.78     4234.34    367.06 o 
  21   3   8     9273.27     8989.87    510.93 o 
  23   3   8     4278.94     4851.37    426.65 o 
 -26   4   8       17.51      -82.47    375.23 o 
 -24   4   8       17.91      515.94    214.07 o 
 -22   4   8     1085.16     1556.33    300.20 o 
 -20   4   8       53.07      702.22    520.24 o 
 -18   4   8       75.46      150.34    215.56 o 
 -16   4   8    21336.04    20106.63    556.87 o 
 -14   4   8     3815.68     3651.23    212.16 o 
 -12   4   8     4998.24     5025.87    225.91 o 
 -10   4   8     1240.21     1279.47    160.38 o 
  -8   4   8     1542.69     1695.13    176.77 o 
  -6   4   8      158.47      534.71    219.92 o 
  -4   4   8     1359.40     1291.26    224.97 o 
  -2   4   8        5.04      165.37     90.95 o 
   0   4   8      417.41      401.29     97.48 o 
   2   4   8      150.17      135.81     90.59 o 
   4   4   8    10281.17    11109.79    348.35 o 
   6   4   8    12113.25    11262.35    720.72 o 
   8   4   8     1040.37      946.70    173.43 o 
  10   4   8     4223.05     4474.60    284.02 o 
  12   4   8     4538.53     4186.76    289.88 o 
  14   4   8     3767.72     3445.18    302.26 o 
  16   4   8      171.91      399.23    211.70 o 
  18   4   8      798.41     1276.46    265.59 o 
  20   4   8     1158.96     1196.46    344.26 o 
 -21   5   8       16.28     -177.30    184.08 o 
 -19   5   8       29.80     -166.30    170.92 o 
 -17   5   8     1310.70     1046.58    254.82 o 
 -15   5   8      163.25      404.41    192.39 o 
 -13   5   8      226.90      147.12    211.89 o 
 -11   5   8     2083.71     2534.70    248.88 o 
  -9   5   8       32.84      332.51    317.51 o 
  -7   5   8     1287.59     1124.45    183.62 o 
  -5   5   8     4051.42     3794.30    274.58 o 
  -3   5   8      762.71      855.16    181.56 o 
  -1   5   8     1288.70     1419.93    183.15 o 
   1   5   8       88.44      144.52    111.54 o 
   3   5   8     5666.85     4902.48    320.92 o 
   5   5   8      186.76      405.56    149.02 o 
   7   5   8      581.87      371.48    221.48 o 
   9   5   8      487.50      925.33    265.68 o 
  11   5   8       29.96      212.56    217.96 o 
  13   5   8       18.38       93.46    246.03 o 
  15   5   8       70.69      746.88    732.60 o 
  17   5   8      398.03      353.17    215.64 o 
 -16   6   8       11.00       23.37    259.78 o 
 -14   6   8      801.45      955.64    261.86 o 
 -12   6   8      362.71     1224.56    350.93 o 
 -10   6   8     1297.81     1416.21    242.41 o 
  -8   6   8     2000.50     1546.96    278.58 o 
  -6   6   8      551.37      717.78    296.83 o 
  -4   6   8       53.87      271.24    415.78 o 
  -2   6   8      181.24      328.87    188.24 o 
   0   6   8      274.78      341.34    169.18 o 
   2   6   8      389.23      704.18    248.12 o 
   4   6   8     3186.18     2894.92    332.07 o 
   6   6   8      821.81     1407.19    254.32 o 
   8   6   8     2137.60     1807.68    359.85 o 
  10   6   8      532.89      893.33    298.82 o 
  12   6   8      133.39      401.12    360.80 o 
 -31   1   9     1160.32     1682.68    625.35 o 
 -29   1   9     3104.12     3074.16    263.04 o 
 -27   1   9     2513.57     2353.14    250.89 o 
 -25   1   9     3620.45     3698.35    219.83 o 
 -23   1   9     3301.28     3167.18    183.92 o 
 -21   1   9     2529.23     2526.72    158.38 o 
 -19   1   9     1043.55     1018.25    149.54 o 
 -17   1   9      360.57      297.74    129.31 o 
 -15   1   9     2423.00     2272.32    118.27 o 
 -13   1   9    50539.75    55916.00    700.97 o 
 -11   1   9     9619.05     9246.50    193.94 o 
  -9   1   9     4248.33     3792.99    113.83 o 
  -7   1   9     9601.89     9574.19    281.13 o 
  -5   1   9     5616.93     5565.30    158.47 o 
  -3   1   9      456.66      465.12     36.68 o 
  -1   1   9       61.29       71.80     38.69 o 
   1   1   9     5222.41     6015.51    358.49 o 
   3   1   9     5656.98     5473.64    253.21 o 
   5   1   9     8638.51     8539.76    172.59 o 
   7   1   9       36.25      138.88     70.75 o 
   9   1   9    27772.41    28716.59    600.24 o 
  11   1   9    13493.85    13428.38    389.38 o 
  13   1   9     4841.22     5235.56    254.64 o 
  15   1   9      973.94      953.12    366.88 o 
  17   1   9      181.30      443.27    117.67 o 
  19   1   9       69.50      233.53    180.24 o 
  21   1   9      734.82     1122.95    289.13 o 
  23   1   9      161.30       24.60    195.87 o 
  25   1   9      550.98      974.38    316.34 o 
 -30   2   9      453.83      330.07    324.99 o 
 -28   2   9     3128.01     2942.47    276.25 o 
 -26   2   9     2338.97     2419.70    263.07 o 
 -24   2   9      820.62     1161.23    174.96 o 
 -22   2   9      106.99      206.52    180.73 o 
 -20   2   9    24862.93    24280.37    646.52 o 
 -18   2   9    21107.59    20232.00    507.27 o 
 -16   2   9    16141.25    15801.88    397.62 o 
 -14   2   9     9220.07     8517.87    271.69 o 
 -12   2   9    12257.48    12134.50    327.17 o 
 -10   2   9     1474.81     1370.19    142.26 o 
  -8   2   9     1742.36     1816.85    144.33 o 
  -6   2   9    35768.29    37006.25   1014.84 o 
  -4   2   9     4460.50     4174.69    155.09 o 
  -2   2   9    50298.30    52735.74    610.74 o 
   0   2   9    65041.94    69031.14    999.52 o 
   2   2   9    64541.34    64169.55   3214.49 o 
   4   2   9     4223.73     3544.98    208.39 o 
   6   2   9     7655.22     7038.86    456.61 o 
   8   2   9     2536.00     2994.37    187.44 o 
  10   2   9      910.78      911.64    156.10 o 
  12   2   9      917.59     1334.35    153.71 o 
  14   2   9     1220.06     1315.84    168.68 o 
  16   2   9     1439.82     1373.36    191.08 o 
  18   2   9     1159.12     1087.77    197.57 o 
  20   2   9     6754.49     6473.46    393.69 o 
  22   2   9     1039.85     1494.68    346.50 o 
  24   2   9     3715.87     4142.77    479.72 o 
 -27   3   9     1360.78     1245.78    234.42 o 
 -25   3   9       97.22      -15.41    193.34 o 
 -23   3   9       12.01      766.05    257.30 o 
 -21   3   9      473.38      616.00    157.17 o 
 -19   3   9      168.10      496.19    272.14 o 
 -17   3   9     2118.24     2243.70    288.56 o 
 -15   3   9     5440.55     4986.02    213.21 o 
 -13   3   9     3867.00     3961.86    321.65 o 
 -11   3   9     2297.09     2003.90    114.72 o 
  -9   3   9     1496.29     1305.86    202.17 o 
  -7   3   9        4.68       52.55     98.25 o 
  -5   3   9      814.64      937.63    164.30 o 
  -3   3   9       12.24      109.96    138.33 o 
  -1   3   9      377.16      653.37    118.05 o 
   1   3   9     1708.86     1795.18    133.45 o 
   3   3   9       26.74      111.55    181.80 o 
   5   3   9       52.08       40.41     59.12 o 
   7   3   9     1996.34     1789.47    124.69 o 
   9   3   9     2640.96     2983.38    214.55 o 
  11   3   9      956.50     1217.16    183.42 o 
  13   3   9     1658.26     1864.61    237.96 o 
  15   3   9      357.51      157.61    127.28 o 
  17   3   9       64.40       60.46    133.05 o 
  19   3   9      194.23      417.32    327.82 o 
  21   3   9      299.43      800.80    224.28 o 
  23   3   9       75.04       91.76    249.01 o 
 -26   4   9     1261.58     1267.36    512.72 o 
 -24   4   9     1092.83     1663.43    290.90 o 
 -22   4   9      957.34     1509.36    264.96 o 
 -20   4   9     5049.69     5246.96    369.85 o 
 -18   4   9     1657.44     1870.43    273.55 o 
 -16   4   9      505.35      552.66    171.48 o 
 -14   4   9      215.39      713.91    288.21 o 
 -12   4   9       68.09      319.78    132.94 o 
 -10   4   9      315.31      429.32    125.51 o 
  -8   4   9       22.11       17.36    171.58 o 
  -6   4   9     3710.34     3870.46    238.11 o 
  -4   4   9     1508.67     1582.50    166.01 o 
  -2   4   9     1922.24     1551.86    149.31 o 
   0   4   9      887.33      939.87    133.90 o 
   2   4   9     1228.52     1264.01    134.86 o 
   4   4   9      330.80      521.05    113.03 o 
   6   4   9     3685.69     3422.18    209.36 o 
   8   4   9     3320.42     3124.26    310.84 o 
  10   4   9      497.56      700.41    187.40 o 
  12   4   9     1213.87     1049.17    207.33 o 
  14   4   9      932.37     1259.74    244.89 o 
  16   4   9      285.06      911.31    216.29 o 
  18   4   9      143.10      555.36    322.33 o 
  20   4   9        6.43      672.83    290.77 o 
 -21   5   9       42.37      231.38    348.38 o 
 -19   5   9     1519.93     1644.58    279.17 o 
 -17   5   9        8.53     1095.46    395.85 o 
 -15   5   9     3515.05     3001.94    357.08 o 
 -13   5   9     4443.02     4383.71    338.66 o 
 -11   5   9     1895.15     1443.86    241.29 o 
  -9   5   9      438.12      647.52    173.30 o 
  -7   5   9     2645.73     2811.10    248.98 o 
  -5   5   9    15319.39    15147.18    585.82 o 
  -3   5   9     5851.62     5251.04    373.31 o 
  -1   5   9      846.86      697.23    129.07 o 
   1   5   9     2804.67     2345.25    253.39 o 
   3   5   9       38.76      382.43    208.90 o 
   5   5   9     1674.61     1593.71    185.48 o 
   7   5   9      233.54      223.30    200.07 o 
   9   5   9     6350.10     6777.79    505.54 o 
  11   5   9     5553.66     5475.93    391.32 o 
  13   5   9     2740.65     2826.09    415.97 o 
  15   5   9     2122.61     2502.73    331.34 o 
  17   5   9      149.58      167.32    194.48 o 
 -16   6   9      552.21      886.26    310.58 o 
 -14   6   9      552.91      138.54    199.25 o 
 -12   6   9      485.99      735.15    279.20 o 
 -10   6   9       47.37      360.93    283.99 o 
  -8   6   9      692.62     1522.00    668.71 o 
  -6   6   9     1472.85     1208.54    244.65 o 
  -4   6   9     1198.08     1079.32    229.23 o 
  -2   6   9      752.36     1410.77    319.98 o 
   0   6   9     1218.70     1118.94    235.22 o 
   2   6   9     1611.48     1984.30    280.94 o 
   4   6   9       30.14      225.47    463.89 o 
   6   6   9      444.76      255.70    301.95 o 
   8   6   9      105.23      -82.84    224.72 o 
  10   6   9      556.81      839.73    337.17 o 
 -30   0  10     8418.15     8085.88    641.64 o 
 -28   0  10     6181.49     5926.33    558.24 o 
 -26   0  10     9340.30     9015.45    475.07 o 
 -24   0  10     6505.04     6642.31    426.37 o 
 -22   0  10     2239.21     2548.86    244.97 o 
 -20   0  10     2093.69     2154.87    216.13 o 
 -18   0  10     2095.19     2362.03    188.51 o 
 -16   0  10     8840.35     8617.82    320.74 o 
 -14   0  10      501.72      580.82    141.30 o 
 -12   0  10     7041.07     6861.91    337.45 o 
 -10   0  10     1823.80     1353.18    146.01 o 
  -8   0  10     6252.42     5630.04    251.28 o 
  -6   0  10     3166.24     2916.61    255.77 o 
  -4   0  10      290.70      363.31    162.88 o 
  -2   0  10    27150.73    26677.72    893.67 o 
   0   0  10       23.49       20.02     63.91 o 
   2   0  10    10025.67     9989.80    425.30 o 
   4   0  10       26.70       72.16     45.97 o 
   6   0  10        6.12      144.32     81.78 o 
   8   0  10     1397.62     1058.47    333.36 o 
  10   0  10     5638.50     6203.59    511.58 o 
  12   0  10      350.34       -4.12    151.20 o 
  14   0  10     5036.58     5300.74    511.51 o 
  16   0  10    31845.13    34439.42   1667.00 o 
  18   0  10     8671.76    10254.18    822.42 o 
  20   0  10     3170.99     3112.45    504.54 o 
  22   0  10      335.76      195.18    287.27 o 
  24   0  10     1224.06     1505.16    485.22 o 
 -31   1  10        2.50      300.42    302.77 o 
 -29   1  10      118.05      334.73    157.58 o 
 -27   1  10      403.90      672.47    157.65 o 
 -25   1  10     1258.32     1673.76    221.20 o 
 -23   1  10      153.32      141.19    117.96 o 
 -21   1  10      655.62      675.46    111.38 o 
 -19   1  10     7451.39     7845.48    317.93 o 
 -17   1  10     1184.65     1089.22    111.02 o 
 -15   1  10     4495.97     4416.22    168.41 o 
 -13   1  10     9359.19     9896.15    230.23 o 
 -11   1  10     8937.23     8630.33    185.85 o 
  -9   1  10     2041.40     1752.50     79.09 o 
  -7   1  10     4032.91     4369.00    190.11 o 
  -5   1  10     7322.30     7935.47    237.79 o 
  -3   1  10     1018.05      881.33     51.74 o 
  -1   1  10       16.83       59.39     41.26 o 
   1   1  10    15101.33    16100.26    323.38 o 
   3   1  10      706.94      814.14     64.76 o 
   5   1  10      153.38       99.98     55.35 o 
   7   1  10    10651.56    10858.18    317.87 o 
   9   1  10    24075.46    25736.52    574.81 o 
  11   1  10    12732.97    12824.35    387.71 o 
  13   1  10      204.55      433.29     97.59 o 
  15   1  10      392.31      356.59    195.22 o 
  17   1  10      329.86       49.60    202.05 o 
  19   1  10     3767.32     3650.19    475.69 o 
  21   1  10      513.05      454.92    239.97 o 
  23   1  10     1309.66     1782.26    370.87 o 
  25   1  10     1222.10     1251.58    357.20 o 
 -30   2  10      129.59     1340.13    582.78 o 
 -28   2  10     1003.16     1071.21    236.82 o 
 -26   2  10      104.32       21.74    109.83 o 
 -24   2  10      116.42      239.60    156.92 o 
 -22   2  10        2.24       46.83    120.25 o 
 -20   2  10       78.03      121.04     91.96 o 
 -18   2  10     2590.28     2335.51    140.11 o 
 -16   2  10      404.65      532.49     74.97 o 
 -14   2  10      524.18      491.78     60.59 o 
 -12   2  10     4170.30     4351.64    169.36 o 
 -10   2  10     4246.63     4232.44    162.37 o 
  -8   2  10     1168.76     1134.66    124.57 o 
  -6   2  10     8406.14     8432.78    275.11 o 
  -4   2  10     4110.08     4451.80    110.23 o 
  -2   2  10     3578.67     3588.90    125.33 o 
   0   2  10     6027.25     6604.18    268.43 o 
   2   2  10      425.86      602.86     73.41 o 
   4   2  10     2491.24     2947.89    130.25 o 
   6   2  10     1344.58     1540.99    141.92 o 
   8   2  10     7470.91     7752.38    317.75 o 
  10   2  10     2434.67     2716.13    199.62 o 
  12   2  10      205.31      192.57    118.12 o 
  14   2  10     1003.63      867.35    167.51 o 
  16   2  10     4688.95     4332.85    412.33 o 
  18   2  10      318.23      365.92    198.31 o 
  20   2  10      130.38      217.72    242.60 o 
  22   2  10       17.06       83.68    254.97 o 
  24   2  10      103.77      143.54    243.46 o 
 -27   3  10      129.74      864.33    287.41 o 
 -25   3  10     2796.95     3380.84    348.88 o 
 -23   3  10     7026.83     7406.32    576.23 o 
 -21   3  10     5011.58     5223.98    368.74 o 
 -19   3  10     8566.33     8481.70    744.66 o 
 -17   3  10     3195.04     3032.20    330.67 o 
 -15   3  10    20188.81    20044.84    640.38 o 
 -13   3  10    20609.72    20587.68    610.48 o 
 -11   3  10      929.64      958.69    146.78 o 
  -9   3  10     2677.05     3189.17    205.14 o 
  -7   3  10      946.45      973.16    132.74 o 
  -5   3  10     2776.65     3184.59    212.03 o 
  -3   3  10      460.16      530.89     78.57 o 
  -1   3  10    10657.60    10854.91    310.58 o 
   1   3  10     1256.35      858.69    157.25 o 
   3   3  10     6053.59     5554.62    249.25 o 
   5   3  10     5946.36     5522.14    212.98 o 
   7   3  10    13143.44    12888.70    437.16 o 
   9   3  10    11613.66    12506.03    450.49 o 
  11   3  10     1132.38     1650.64    209.45 o 
  13   3  10     3429.41     2715.65    276.64 o 
  15   3  10     1001.28      994.14    193.47 o 
  17   3  10     1184.60     1504.01    456.23 o 
  19   3  10      102.49      474.80    305.97 o 
  21   3  10     2958.84     2862.64    327.91 o 
  23   3  10     3825.18     4438.06    512.70 o 
 -24   4  10     3192.21     3155.41    352.81 o 
 -22   4  10     1662.61     1885.45    262.69 o 
 -20   4  10      221.42       87.97    263.90 o 
 -18   4  10      151.73      132.94    153.02 o 
 -16   4  10      298.87      268.15    190.20 o 
 -14   4  10     1215.73     1207.19    195.37 o 
 -12   4  10     2840.48     2779.85    234.47 o 
 -10   4  10     5434.35     5450.49    306.38 o 
  -8   4  10      103.75      325.73    120.80 o 
  -6   4  10     3408.99     3070.04    220.75 o 
  -4   4  10    17619.84    17880.81    585.32 o 
  -2   4  10     1173.79     1225.45    145.80 o 
   0   4  10      319.14      364.61    125.08 o 
   2   4  10      105.19      218.25    124.79 o 
   4   4  10       22.84       64.91     78.58 o 
   6   4  10        1.53      102.84     88.37 o 
   8   4  10     2735.67     2663.25    249.42 o 
  10   4  10     1645.45     1996.40    230.30 o 
  12   4  10     3762.74     4010.85    296.26 o 
  14   4  10     4648.67     4871.69    494.96 o 
  16   4  10     4817.22     5067.70    393.79 o 
  18   4  10       13.94      437.85    762.15 o 
  20   4  10      418.92      776.31    360.65 o 
 -21   5  10      240.08      322.52    219.09 o 
 -19   5  10      833.68      924.31    240.85 o 
 -17   5  10      447.55      368.47    230.34 o 
 -15   5  10      396.05      225.87    213.34 o 
 -13   5  10        4.71      216.61    155.68 o 
 -11   5  10       44.72       59.56    127.80 o 
  -9   5  10      338.46      395.50    200.26 o 
  -7   5  10      472.18      468.19    172.12 o 
  -5   5  10     2610.85     2332.00    245.89 o 
  -3   5  10      332.50      258.84    205.50 o 
  -1   5  10       16.00      332.32    214.86 o 
   1   5  10      948.15      930.41    162.35 o 
   3   5  10      627.12      989.68    175.44 o 
   5   5  10      914.09      838.39    216.88 o 
   7   5  10      210.60      754.52    176.01 o 
   9   5  10      127.79      298.52    208.70 o 
  11   5  10       84.50      476.29    189.97 o 
  13   5  10      468.26      740.35    220.90 o 
  15   5  10        1.14      207.37    311.62 o 
 -16   6  10       78.55     1023.64    448.08 o 
 -14   6  10       42.17      129.71    188.02 o 
 -12   6  10     1203.84      996.15    229.91 o 
 -10   6  10     1609.44     2016.94    360.33 o 
  -8   6  10     2051.61     1625.35    259.12 o 
  -6   6  10     1753.87     2393.32    361.05 o 
  -4   6  10      770.92      792.33    259.31 o 
  -2   6  10     1017.99      819.45    239.33 o 
   0   6  10       41.32      723.02    215.64 o 
   2   6  10      892.19      658.81    215.75 o 
   4   6  10      277.01      793.04    231.38 o 
   6   6  10      122.16       -7.01    182.76 o 
   8   6  10      506.70      659.77    390.36 o 
  10   6  10     2879.44     2553.86    454.37 o 
 -31   1  11      460.55      588.83    263.26 o 
 -29   1  11     1838.03     1894.02    244.22 o 
 -27   1  11     4913.45     4864.76    263.26 o 
 -25   1  11     3174.57     3187.97    206.55 o 
 -23   1  11      637.17      865.13    133.88 o 
 -21   1  11      620.25      708.56    168.64 o 
 -19   1  11    10339.33    10313.00    309.49 o 
 -17   1  11     4034.47     4209.89    177.66 o 
 -15   1  11      112.97      158.45     70.38 o 
 -13   1  11      912.63     1057.78     80.21 o 
 -11   1  11     1404.91     1496.69     80.00 o 
  -9   1  11     5520.39     5313.79    182.73 o 
  -7   1  11     2285.15     2244.00    144.20 o 
  -5   1  11    36630.21    36080.54   1119.32 o 
  -3   1  11    33562.91    34089.99    423.64 o 
  -1   1  11    22243.05    21801.55    334.54 o 
   1   1  11     7760.02     7651.07    215.76 o 
   3   1  11     2045.73     2033.25     93.88 o 
   5   1  11     1816.87     1819.49    151.20 o 
   7   1  11      246.50      322.62     87.19 o 
   9   1  11     3623.87     2934.04    272.21 o 
  11   1  11     1061.89      993.68    202.14 o 
  13   1  11     3139.86     3042.69    200.34 o 
  15   1  11     6062.44     5765.58    319.21 o 
  17   1  11     7046.72     7357.28    542.26 o 
  19   1  11     1089.86     1275.60    320.96 o 
  21   1  11     1706.76     2535.22    543.66 o 
  23   1  11     1988.43     2544.81    442.08 o 
  25   1  11     1286.40     1514.09    449.49 o 
 -30   2  11     3245.03     2865.83    403.44 o 
 -28   2  11     1577.24     1576.66    242.26 o 
 -26   2  11     2293.81     2121.24    391.44 o 
 -24   2  11       38.25      338.00    142.01 o 
 -22   2  11       40.07       18.89    175.93 o 
 -20   2  11     1054.66     1014.76    114.74 o 
 -18   2  11     4938.62     4574.11    233.80 o 
 -16   2  11     5640.31     5537.32    230.21 o 
 -14   2  11    32301.36    32441.24    616.44 o 
 -12   2  11    30551.11    29788.92    560.08 o 
 -10   2  11     6784.17     6360.42    207.71 o 
  -8   2  11    44948.99    46957.55    896.48 o 
  -6   2  11    11110.34    10881.91    340.30 o 
  -4   2  11    11396.80    11031.74    288.06 o 
  -2   2  11     5126.91     4908.88    145.76 o 
   0   2  11     8715.48     9144.48    217.55 o 
   2   2  11     8237.49     8114.71    218.99 o 
   4   2  11     8314.56     8043.21    216.07 o 
   6   2  11     5184.11     4963.69    231.69 o 
   8   2  11    10485.28    10620.15    381.16 o 
  10   2  11    19708.29    20507.68    575.19 o 
  12   2  11    11629.04    12059.59    455.27 o 
  14   2  11     1158.10     1261.36    254.46 o 
  16   2  11      709.90      643.44    222.94 o 
  18   2  11      202.25      455.63    247.36 o 
  20   2  11      923.77     1388.38    381.44 o 
  22   2  11        5.03       97.90    224.90 o 
  24   2  11      589.82      636.06    360.10 o 
 -27   3  11      944.89     1127.27    282.83 o 
 -25   3  11      510.79      611.48    354.47 o 
 -23   3  11     1315.78     1686.95    364.27 o 
 -21   3  11       17.99      328.28    180.40 o 
 -19   3  11      102.32       72.16    154.63 o 
 -17   3  11       17.30      103.97    119.56 o 
 -15   3  11      215.18      264.02    159.04 o 
 -13   3  11      171.97      148.01    127.87 o 
 -11   3  11       43.37      283.83    132.18 o 
  -9   3  11     2580.61     2441.61    196.41 o 
  -7   3  11     1376.20     1354.60    237.31 o 
  -5   3  11     6097.41     6356.80    242.03 o 
  -3   3  11      797.10      793.96    101.16 o 
  -1   3  11      407.54      454.25     91.81 o 
   1   3  11      261.79      355.96     82.58 o 
   3   3  11        2.30     -125.73    115.90 o 
   5   3  11       29.97      178.68    165.66 o 
   7   3  11      371.02      469.43    192.27 o 
   9   3  11      111.24       79.28    153.46 o 
  11   3  11     1005.69     1289.74    374.95 o 
  13   3  11      589.94      632.29    181.57 o 
  15   3  11        2.69      508.35    191.40 o 
  17   3  11      230.12      193.91    219.30 o 
  19   3  11      974.80      983.46    234.60 o 
  21   3  11      895.45      984.41    345.51 o 
 -24   4  11        0.09      249.83    341.56 o 
 -22   4  11      127.33       85.07    230.70 o 
 -20   4  11        9.15      -30.24    243.28 o 
 -18   4  11     1955.43     1620.68    246.19 o 
 -16   4  11     1316.15     1392.95    215.98 o 
 -14   4  11     6019.31     5656.64    347.36 o 
 -12   4  11     1242.29     1154.08    176.93 o 
 -10   4  11      157.00      241.58    130.17 o 
  -8   4  11       56.14      281.45    249.38 o 
  -6   4  11     2255.68     2065.77    202.43 o 
  -4   4  11     6457.96     5667.26    354.43 o 
  -2   4  11       72.87      149.14    102.96 o 
   0   4  11       73.94      139.47    135.90 o 
   2   4  11     1166.31     1121.89    142.25 o 
   4   4  11     1958.68     2276.30    220.75 o 
   6   4  11      100.04      -81.77     88.76 o 
   8   4  11      271.60      179.20    182.84 o 
  10   4  11     2222.42     1949.88    244.19 o 
  12   4  11      589.36      905.97    236.54 o 
  14   4  11      696.19      928.59    287.56 o 
  16   4  11      366.86      646.07    229.35 o 
  18   4  11     2434.62     2401.45    330.79 o 
 -21   5  11      671.20     1183.40    337.94 o 
 -19   5  11     2142.45     1727.17    323.05 o 
 -17   5  11     2875.10     3703.93    431.79 o 
 -15   5  11      653.59      769.56    236.61 o 
 -13   5  11        4.38       93.56    154.51 o 
 -11   5  11      315.10      324.57    172.80 o 
  -9   5  11       14.54      104.62    177.43 o 
  -7   5  11     1465.62     1504.40    199.36 o 
  -5   5  11    10332.85     9675.19    555.08 o 
  -3   5  11    12947.33    13351.74    536.21 o 
  -1   5  11     5864.11     6076.50    327.18 o 
   1   5  11     5902.69     5985.21    320.82 o 
   3   5  11     1078.02     1481.93    204.44 o 
   5   5  11       19.75      129.99    133.02 o 
   7   5  11      122.18      327.28    141.96 o 
   9   5  11      241.26      413.87    307.09 o 
  11   5  11     1831.05     1781.69    279.01 o 
  13   5  11     2321.69     2531.10    344.98 o 
  15   5  11     2799.05     2533.46    331.45 o 
 -14   6  11     1193.77     1343.91    428.74 o 
 -12   6  11      474.84      838.45    404.11 o 
 -10   6  11     1352.73     1354.15    308.05 o 
  -8   6  11      367.57      551.76    201.73 o 
  -6   6  11      813.53     1078.81    229.92 o 
  -4   6  11      175.79      674.85    238.07 o 
  -2   6  11        4.97     1034.67    325.99 o 
   0   6  11       86.31     1161.32    627.50 o 
   2   6  11        3.30      476.85    253.69 o 
   4   6  11      440.11      884.35    446.56 o 
   6   6  11     1840.49     1887.63    368.18 o 
   8   6  11      476.23      962.61    389.24 o 
 -30   0  12      844.31     1599.99    710.64 o 
 -28   0  12     2396.12     2587.08    740.26 o 
 -26   0  12     8324.79     7609.25    443.61 o 
 -24   0  12    19195.90    19303.88    683.94 o 
 -22   0  12      129.68      216.46    174.74 o 
 -20   0  12     3472.82     3685.15    265.11 o 
 -18   0  12    19240.41    19890.15    562.26 o 
 -16   0  12     8458.29     8578.06    423.44 o 
 -14   0  12     1626.58     1582.75    206.49 o 
 -12   0  12      385.79      435.43    143.00 o 
 -10   0  12     4279.54     4260.33    256.21 o 
  -8   0  12     3165.03     2813.92    199.08 o 
  -6   0  12     3621.84     3209.42    159.81 o 
  -4   0  12    13101.65    13724.78    508.72 o 
  -2   0  12    17603.63    17473.49    426.74 o 
   0   0  12     7801.23     7288.11    431.32 o 
   2   0  12     9818.09     6294.26   2946.84 o 
   4   0  12    17558.00    17316.95    431.54 o 
   6   0  12    13360.22    12166.84    334.72 o 
   8   0  12     6212.87     5121.84    412.58 o 
  10   0  12    11481.66    11129.18    686.54 o 
  12   0  12     1097.17     1228.89    288.67 o 
  14   0  12      692.13      446.73    259.79 o 
  16   0  12      676.26      365.63    325.77 o 
  18   0  12     2972.03     3190.78    510.03 o 
  20   0  12     9638.50    10162.00    937.95 o 
  22   0  12    17685.24    18198.78   1345.61 o 
  24   0  12     6822.77     6874.96    968.00 o 
 -29   1  12     1070.42      954.89    198.20 o 
 -27   1  12     2418.62     2392.19    210.79 o 
 -25   1  12       39.59      185.80    115.67 o 
 -23   1  12     8640.00     8396.90    336.47 o 
 -21   1  12     2539.41     2390.80    157.92 o 
 -19   1  12      770.69      812.73    119.44 o 
 -17   1  12     1818.18     1836.84    139.50 o 
 -15   1  12     2295.36     2134.62    127.81 o 
 -13   1  12     2116.11     2020.63    118.53 o 
 -11   1  12       27.39      186.66     86.34 o 
  -9   1  12    16845.42    16495.05    454.35 o 
  -7   1  12     8455.83     8492.35    282.99 o 
  -5   1  12     1309.01     1028.15     53.98 o 
  -3   1  12    40355.53    40595.45    516.33 o 
  -1   1  12    18860.35    18759.01    320.18 o 
   1   1  12      227.63      347.04     93.05 o 
   3   1  12        6.41       71.37     54.59 o 
   5   1  12     1749.03     1536.97     86.91 o 
   7   1  12     2091.67     1248.74    282.77 o 
   9   1  12     6886.22     6745.13    365.59 o 
  11   1  12     3004.29     2999.04    201.69 o 
  13   1  12     5112.05     4965.30    393.09 o 
  15   1  12      176.85      394.07    259.09 o 
  17   1  12     2936.13     3140.30    386.55 o 
  19   1  12     2316.96     2671.93    388.33 o 
  21   1  12      666.64     1235.36    386.93 o 
  23   1  12      393.33      569.44    349.75 o 
 -28   2  12      166.66      411.42    184.37 o 
 -26   2  12      856.36      981.46    240.21 o 
 -24   2  12      233.16      209.17    215.98 o 
 -22   2  12     1080.46      969.91    155.05 o 
 -20   2  12      307.69      262.87    119.37 o 
 -18   2  12     3380.41     3360.90    285.55 o 
 -16   2  12     2645.51     2486.11    261.68 o 
 -14   2  12     1169.67     1035.84    119.10 o 
 -12   2  12     1353.40     1577.20    124.20 o 
 -10   2  12      538.01      602.96    117.85 o 
  -8   2  12      933.32      945.58    126.15 o 
  -6   2  12     4591.77     5161.64    200.80 o 
  -4   2  12    26743.28    26296.52    507.40 o 
  -2   2  12    17561.57    17545.86    343.99 o 
   0   2  12      388.82      474.01     77.32 o 
   2   2  12        6.95       82.97     51.98 o 
   4   2  12        5.91       87.87     74.57 o 
   6   2  12      126.57      141.67    117.63 o 
   8   2  12     1961.72     1893.75    189.43 o 
  10   2  12     2661.50     2483.88    222.67 o 
  12   2  12      910.81     1247.84    192.06 o 
  14   2  12     4571.58     4449.41    313.42 o 
  16   2  12     1231.40     1174.03    402.11 o 
  18   2  12        3.45     -125.40    169.84 o 
  20   2  12       15.42       90.36    190.79 o 
  22   2  12      205.46      612.94    348.43 o 
 -27   3  12     2367.89     2215.43    459.64 o 
 -25   3  12     6619.18     6744.44    461.50 o 
 -23   3  12       24.45     -163.56    331.25 o 
 -21   3  12       14.39      425.29    359.43 o 
 -19   3  12     1663.96     1375.66    214.44 o 
 -17   3  12    11750.43    10856.06    470.52 o 
 -15   3  12      286.25      435.60    251.05 o 
 -13   3  12     8052.48     8525.11    377.27 o 
 -11   3  12     8776.05     8916.01    378.70 o 
  -9   3  12     8293.07     7944.34    341.67 o 
  -7   3  12     2967.77     2902.69    192.92 o 
  -5   3  12     1852.89     1750.59    136.62 o 
  -3   3  12     3200.76     3333.98    197.44 o 
  -1   3  12      111.37      153.06     68.39 o 
   1   3  12     3947.18     4034.26    181.52 o 
   3   3  12      327.99      373.25     76.51 o 
   5   3  12     2480.44     2139.01    208.95 o 
   7   3  12      315.71      415.53    153.34 o 
   9   3  12     3351.65     3694.01    261.20 o 
  11   3  12     4268.45     4610.11    303.74 o 
  13   3  12       27.96      325.52    154.00 o 
  15   3  12     5413.24     5003.02    498.33 o 
  17   3  12     2688.07     2898.64    540.97 o 
  19   3  12      803.16     1657.58    399.77 o 
  21   3  12       70.98      388.35    302.16 o 
 -24   4  12     4596.52     4924.83    527.95 o 
 -22   4  12     4484.85     5637.97    422.86 o 
 -20   4  12      811.33      493.53    225.41 o 
 -18   4  12      846.71     1159.00    375.56 o 
 -16   4  12     6560.94     6557.78    470.53 o 
 -14   4  12      255.73      540.03    258.89 o 
 -12   4  12      338.44      400.96    141.37 o 
 -10   4  12      827.07      819.07    166.15 o 
  -8   4  12      208.31      597.30    204.89 o 
  -6   4  12     5345.89     4927.95    300.39 o 
  -4   4  12     8854.82     8715.81    328.18 o 
  -2   4  12     3046.72     2932.60    212.95 o 
   0   4  12     1232.42     1660.18    380.25 o 
   2   4  12     8933.91     8906.83    288.25 o 
   4   4  12       54.25      321.90    144.16 o 
   6   4  12     1064.91     1055.36    299.44 o 
   8   4  12     1118.93      775.81    187.68 o 
  10   4  12       78.79      -87.03    162.15 o 
  12   4  12      320.75      397.45    186.91 o 
  14   4  12      410.92      827.38    230.17 o 
  16   4  12     1012.61      942.25    227.19 o 
  18   4  12       13.99      278.33    199.11 o 
 -21   5  12      460.78      830.79    637.09 o 
 -19   5  12       11.65       -2.75    208.92 o 
 -17   5  12     1030.97      928.87    293.93 o 
 -15   5  12      120.81      439.23    235.35 o 
 -13   5  12      709.95     1209.42    286.68 o 
 -11   5  12       17.54      167.76    354.62 o 
  -9   5  12      464.26      354.50    282.21 o 
  -7   5  12     1206.45     1388.77    211.00 o 
  -5   5  12     1234.80     1396.17    200.77 o 
  -3   5  12      725.52      891.52    205.59 o 
  -1   5  12      702.83      771.95    160.33 o 
   1   5  12       96.18      602.20    303.60 o 
   3   5  12       37.41      293.35    234.47 o 
   5   5  12      822.94      967.36    165.51 o 
   7   5  12       61.87      451.38    208.31 o 
   9   5  12        0.58       63.96    199.72 o 
  11   5  12      778.58      419.65    233.83 o 
  13   5  12       66.53      250.11    262.10 o 
  15   5  12      477.14      485.56    324.38 o 
 -14   6  12      956.80     1443.96    291.15 o 
 -12   6  12       12.21      -59.12    197.93 o 
 -10   6  12        0.29      842.56    470.07 o 
  -8   6  12      262.89      644.54    215.41 o 
  -6   6  12       91.05      635.11    193.94 o 
  -4   6  12     1221.06      779.17    359.03 o 
  -2   6  12     1077.33     1537.18    284.75 o 
   0   6  12     3101.77     3594.72    340.40 o 
   2   6  12     2438.17     2693.01    332.76 o 
   4   6  12     2337.68     2294.42    419.63 o 
   6   6  12      880.26     1133.34    330.38 o 
   8   6  12      382.61      500.61    315.39 o 
 -29   1  13      563.33      490.98    338.82 o 
 -27   1  13       81.52      546.47    164.60 o 
 -25   1  13      209.20      515.67    148.02 o 
 -23   1  13      214.34      125.31    102.59 o 
 -21   1  13     3571.67     3778.10    219.94 o 
 -19   1  13     7428.16     7168.30    271.48 o 
 -17   1  13    13579.56    14088.15    350.36 o 
 -15   1  13     4285.67     4004.26    161.44 o 
 -13   1  13     6602.14     6480.03    253.94 o 
 -11   1  13      119.05      280.41    148.00 o 
  -9   1  13     2821.30     2765.30    192.26 o 
  -7   1  13      194.46      140.21     50.39 o 
  -5   1  13     4286.59     4486.96    127.17 o 
  -3   1  13    36013.04    35812.65    494.07 o 
  -1   1  13     5486.18     5327.23    163.08 o 
   1   1  13    12310.23    11795.24    334.23 o 
   3   1  13    10111.19     9921.41    237.03 o 
   5   1  13    16637.57    17091.47    373.76 o 
   7   1  13     5633.72     5646.69    730.90 o 
   9   1  13     5649.48     5009.03    710.94 o 
  11   1  13     4942.39     4526.58    223.10 o 
  13   1  13     3951.97     3958.06    534.83 o 
  15   1  13     2929.83     2997.81    386.88 o 
  17   1  13       40.83        6.87    133.15 o 
  19   1  13     2549.82     2471.12    385.61 o 
  21   1  13      603.39      743.72    320.93 o 
  23   1  13     2269.47     2676.89    425.63 o 
 -28   2  13     4432.93     4606.45    379.41 o 
 -26   2  13     2004.32     1808.93    278.26 o 
 -24   2  13     2355.57     1928.79    362.84 o 
 -22   2  13      918.09     1307.28    183.56 o 
 -20   2  13    10686.43    10329.26    394.71 o 
 -18   2  13     2402.94     2169.73    180.85 o 
 -16   2  13      766.02      768.70    124.17 o 
 -14   2  13     3248.54     3315.18    172.89 o 
 -12   2  13     2267.24     2049.88    146.74 o 
 -10   2  13     4212.71     4191.88    233.33 o 
  -8   2  13     1588.76     1446.72    149.50 o 
  -6   2  13     6997.10     6761.48    234.78 o 
  -4   2  13    25898.53    26194.77    587.94 o 
  -2   2  13    86506.61    88139.45    996.18 o 
   0   2  13     1365.52     1428.91     98.81 o 
   2   2  13       41.69      196.49     74.97 o 
   4   2  13     1160.20     1078.65    103.28 o 
   6   2  13        9.87      -37.97     84.05 o 
   8   2  13     4316.40     4510.07    262.35 o 
  10   2  13     9048.89     9676.75    396.83 o 
  12   2  13     9885.32    10089.60    446.58 o 
  14   2  13       78.90       68.98    207.08 o 
  16   2  13      858.37      930.65    191.70 o 
  18   2  13     1261.64     1725.81    353.75 o 
  20   2  13     1322.01     1661.42    386.26 o 
  22   2  13       40.10      368.36    366.99 o 
 -27   3  13        1.12       17.33    161.24 o 
 -25   3  13       53.71      441.18    312.33 o 
 -23   3  13      179.39      -16.46    169.81 o 
 -21   3  13     1211.19     1157.71    231.50 o 
 -19   3  13     1182.56     1410.60    220.35 o 
 -17   3  13      178.84      181.73    154.65 o 
 -15   3  13       32.51      476.49    201.69 o 
 -13   3  13      305.11      469.79    145.92 o 
 -11   3  13       92.65      174.36    207.55 o 
  -9   3  13       70.93       42.85     92.96 o 
  -7   3  13      188.58      344.82    120.34 o 
  -5   3  13       18.63      168.73    127.72 o 
  -3   3  13       29.76      178.24    123.60 o 
  -1   3  13      230.04      212.84     70.98 o 
   1   3  13     3008.95     3189.40    203.99 o 
   3   3  13      816.61      975.31    151.78 o 
   5   3  13       59.60      114.94     87.89 o 
   7   3  13      554.17      812.76    185.09 o 
   9   3  13      383.39      369.69    137.19 o 
  11   3  13      206.64      117.92    132.92 o 
  13   3  13     2672.80     2672.38    287.96 o 
  15   3  13      260.20      403.82    242.59 o 
  17   3  13      739.83     1098.67    241.83 o 
  19   3  13     1565.43     2056.80    317.77 o 
 -24   4  13      809.45      990.45    318.78 o 
 -22   4  13        9.04       37.11    276.27 o 
 -20   4  13     1206.47     1056.63    241.12 o 
 -18   4  13     1181.45     1551.74    430.93 o 
 -16   4  13      274.66      176.62    185.64 o 
 -14   4  13      560.59      701.77    265.28 o 
 -12   4  13     1248.04     1483.91    225.02 o 
 -10   4  13      340.61      336.75    161.34 o 
  -8   4  13      485.80      589.36    154.74 o 
  -6   4  13      158.86      566.17    176.86 o 
  -4   4  13     3052.00     3322.30    210.35 o 
  -2   4  13     5970.53     6039.44    326.35 o 
   0   4  13      376.88      449.33    104.27 o 
   2   4  13      978.08      934.29    125.51 o 
   4   4  13      178.31      157.51    101.43 o 
   6   4  13     3494.48     3552.66    274.80 o 
   8   4  13       93.98      448.08    265.28 o 
  10   4  13     1995.87     2314.67    256.20 o 
  12   4  13     1834.22     1859.76    243.79 o 
  14   4  13      623.68     1016.18    216.63 o 
  16   4  13      500.79      445.36    218.15 o 
  18   4  13      833.43      885.00    259.79 o 
 -21   5  13      405.40      235.52    241.90 o 
 -19   5  13      899.27     1069.72    351.66 o 
 -17   5  13     5167.42     5155.84    624.20 o 
 -15   5  13     6717.58     6824.97    858.70 o 
 -13   5  13     4311.06     4338.40    357.82 o 
 -11   5  13     4860.84     4588.07    368.11 o 
  -9   5  13      515.06     1004.40    224.14 o 
  -7   5  13      112.78      231.85    194.60 o 
  -5   5  13       22.03      256.10    293.45 o 
  -3   5  13     2284.15     2656.33    588.36 o 
  -1   5  13     1500.75     1768.21    204.85 o 
   1   5  13     7792.37     8216.60    662.15 o 
   3   5  13     8683.26     8473.17    346.68 o 
   5   5  13     9172.44     9066.06    411.21 o 
   7   5  13     3379.86     3468.17    281.16 o 
   9   5  13      779.53      901.61    244.61 o 
  11   5  13     1104.17     1501.33    423.06 o 
  13   5  13      831.70     1251.03    270.75 o 
 -14   6  13       16.63      407.79    618.52 o 
 -12   6  13      395.82      425.83    263.71 o 
 -10   6  13      311.04      576.24    320.98 o 
  -8   6  13      388.16      878.33    228.99 o 
  -6   6  13      847.69     1137.35    238.59 o 
  -4   6  13     1610.25     2410.28    501.04 o 
  -2   6  13     1499.15     1974.14    341.22 o 
   0   6  13     1460.11     1360.07    368.24 o 
   2   6  13      836.04     1083.75    284.43 o 
   4   6  13        9.65       39.50    257.71 o 
   6   6  13       12.88     -268.51    271.68 o 
 -30   0  14     5633.04     5076.26    495.41 o 
 -28   0  14     3349.75     3628.36    341.96 o 
 -26   0  14     3275.22     3544.98    330.89 o 
 -24   0  14     1902.86     1500.39    293.29 o 
 -22   0  14      774.71      706.55    186.90 o 
 -20   0  14     7191.59     7108.50    471.27 o 
 -18   0  14     3834.36     3554.79    334.10 o 
 -16   0  14    26279.32    25923.30    849.21 o 
 -14   0  14    35423.41    38833.81   2179.25 o 
 -12   0  14    21143.50    21238.21   1191.32 o 
 -10   0  14      416.24      483.99    148.56 o 
  -8   0  14    11216.06    11405.22    635.76 o 
  -6   0  14     5429.29     5188.61    271.62 o 
  -4   0  14      741.49      779.46    356.02 o 
  -2   0  14      117.11      293.01    188.31 o 
   0   0  14     5323.22     5107.09    276.43 o 
   2   0  14     4220.35     4155.96    492.28 o 
   4   0  14      658.17      569.04    101.15 o 
   6   0  14    20062.43    18926.86   1164.92 o 
   8   0  14    42943.92    41269.42   2764.47 o 
  10   0  14    19755.33    19515.09   1076.52 o 
  12   0  14    16273.03    16523.26   1033.48 o 
  14   0  14      536.26      856.33    291.40 o 
  16   0  14      539.97      739.50    324.39 o 
  18   0  14     7537.45     7406.38    805.82 o 
  20   0  14        0.97       48.11    269.40 o 
  22   0  14     2003.94     2728.64    703.81 o 
 -29   1  14        6.25      163.48    193.35 o 
 -27   1  14     1122.81     1095.50    182.52 o 
 -25   1  14     3065.25     2279.29    278.45 o 
 -23   1  14     2512.41     2258.97    175.67 o 
 -21   1  14     6255.54     6383.28    275.43 o 
 -19   1  14     6821.90     6898.92    259.00 o 
 -17   1  14       54.10      216.74    133.70 o 
 -15   1  14     7353.12     7323.17    292.71 o 
 -13   1  14     1748.11     1815.87    156.14 o 
 -11   1  14     4308.13     4431.26    212.90 o 
  -9   1  14     3557.34     3280.25    221.00 o 
  -7   1  14    25842.01    25669.26    565.04 o 
  -5   1  14    14874.27    15577.22    404.59 o 
  -3   1  14    14263.89    14109.07    282.04 o 
  -1   1  14      913.95      877.31     94.93 o 
   1   1  14     1184.11     1092.76    111.13 o 
   3   1  14      691.87      589.59     79.94 o 
   5   1  14     1117.56     1073.53     93.30 o 
   7   1  14      132.56      141.86    147.47 o 
   9   1  14        8.77      158.89    257.03 o 
  11   1  14     1521.01     1416.41    184.88 o 
  13   1  14     3103.26     2687.59    339.31 o 
  15   1  14      478.22      211.47    226.93 o 
  17   1  14       32.43       71.62    170.08 o 
  19   1  14      200.37      787.93    296.55 o 
  21   1  14      545.44     1054.54    490.70 o 
 -28   2  14      108.66       10.12    151.23 o 
 -26   2  14     2864.13     2762.83    317.20 o 
 -24   2  14      343.02      381.99    224.00 o 
 -22   2  14     2061.88     2117.30    205.30 o 
 -20   2  14       31.71      202.99    362.86 o 
 -18   2  14      176.16      339.08    211.45 o 
 -16   2  14     2151.78     1973.99    170.62 o 
 -14   2  14     3759.31     3192.39    185.86 o 
 -12   2  14      103.84       77.57     91.04 o 
 -10   2  14     1487.25     1796.35    225.11 o 
  -8   2  14       23.37      239.53    155.74 o 
  -6   2  14     1073.12     1023.81    115.76 o 
  -4   2  14     4405.28     4202.61    225.90 o 
  -2   2  14    27274.78    26293.57    547.73 o 
   0   2  14      485.45      636.38    116.66 o 
   2   2  14      155.35      240.00     72.98 o 
   4   2  14       30.90      -23.13    100.66 o 
   6   2  14      117.17      -23.65    100.50 o 
   8   2  14     2146.31     2262.03    214.65 o 
  10   2  14     1714.99     1469.81    187.99 o 
  12   2  14        3.32      346.70    214.71 o 
  14   2  14     1085.31      891.13    189.49 o 
  16   2  14       97.63      524.32    204.32 o 
  18   2  14     1687.65     1685.76    370.75 o 
  20   2  14      346.65     -102.70    252.91 o 
 -27   3  14     1949.84     1883.91    420.73 o 
 -25   3  14     1431.52     1297.22    361.84 o 
 -23   3  14    10568.27    10504.58    575.61 o 
 -21   3  14     1294.62     1391.05    319.77 o 
 -19   3  14     1942.85     1966.08    246.40 o 
 -17   3  14     2351.59     2307.70    259.67 o 
 -15   3  14       12.56      -11.60     97.29 o 
 -13   3  14       13.85      428.10    307.88 o 
 -11   3  14      297.26      444.01     85.65 o 
  -9   3  14     3672.97     3501.97    281.25 o 
  -7   3  14     4153.53     4145.47    244.75 o 
  -5   3  14     1999.16     1852.77    323.03 o 
  -3   3  14      485.22      525.27     99.34 o 
  -1   3  14     2625.29     2800.65    151.95 o 
   1   3  14       65.33      141.44    157.48 o 
   3   3  14    10624.87    10859.54    322.39 o 
   5   3  14      945.25     1200.55    213.64 o 
   7   3  14      435.66      636.71    148.81 o 
   9   3  14        2.88      138.56    136.45 o 
  11   3  14       51.41      313.48    391.70 o 
  13   3  14       10.87      352.51    164.68 o 
  15   3  14     1429.15     1663.04    246.88 o 
  17   3  14     1650.15     2030.60    442.01 o 
  19   3  14      687.95      935.10    668.02 o 
 -24   4  14       55.00       18.47    187.84 o 
 -22   4  14      393.32      857.40    316.17 o 
 -20   4  14      381.02      747.54    216.36 o 
 -18   4  14     5966.63     6036.73    498.79 o 
 -16   4  14     9276.79     9380.16    487.43 o 
 -14   4  14     6441.99     6664.94    409.43 o 
 -12   4  14      901.83     1189.32    289.72 o 
 -10   4  14     1670.50     1869.18    206.15 o 
  -8   4  14      218.16      447.62    145.68 o 
  -6   4  14     2592.39     2782.00    239.86 o 
  -4   4  14      349.78      740.44    147.41 o 
  -2   4  14     5563.50     5275.18    220.58 o 
   0   4  14        2.66       97.81     89.59 o 
   2   4  14        9.78      318.20    158.41 o 
   4   4  14     1664.88     1671.71    171.94 o 
   6   4  14     2053.74     1992.61    238.10 o 
   8   4  14     7056.44     6630.50    394.61 o 
  10   4  14     1501.48     1445.31    244.59 o 
  12   4  14     1906.42     2107.79    309.60 o 
  14   4  14      850.23      841.82    265.78 o 
  16   4  14      357.43      472.47    340.58 o 
 -19   5  14     1061.29     1009.09    301.74 o 
 -17   5  14     1546.01     1380.02    284.83 o 
 -15   5  14       55.05      362.76    501.00 o 
 -13   5  14        0.76      224.94    185.42 o 
 -11   5  14     1973.22     1569.31    254.38 o 
  -9   5  14       86.62       90.20    149.15 o 
  -7   5  14        2.44      222.20    159.38 o 
  -5   5  14      770.60      533.66    386.93 o 
  -3   5  14        0.33       42.84     98.79 o 
  -1   5  14      352.29      403.69    186.57 o 
   1   5  14      123.54      378.34    166.76 o 
   3   5  14       51.17      347.36    165.25 o 
   5   5  14      138.71      456.87    301.11 o 
   7   5  14      527.11      597.41    271.21 o 
   9   5  14      457.99      652.57    238.73 o 
  11   5  14       28.38      368.26    284.90 o 
  13   5  14      280.57     1004.72    277.83 o 
 -12   6  14     1921.48     2483.13    427.57 o 
 -10   6  14      867.28     1174.31    274.46 o 
  -8   6  14     2015.04     1757.58    413.89 o 
  -6   6  14      587.43      965.23    255.15 o 
  -4   6  14       66.30      291.05    264.28 o 
  -2   6  14        6.49      632.75    441.90 o 
   0   6  14     1233.44     1429.25    268.09 o 
   2   6  14     2200.12     1306.29    376.20 o 
   4   6  14      132.39      282.56    437.09 o 
 -29   1  15     1916.09     2206.84    288.19 o 
 -27   1  15     1076.08      797.64    206.28 o 
 -25   1  15     1263.22     1007.13    234.27 o 
 -23   1  15     1248.50     1228.02    187.82 o 
 -21   1  15      266.17      550.33    160.60 o 
 -19   1  15       42.62      984.82    494.81 o 
 -17   1  15      173.91      195.09    108.76 o 
 -15   1  15     5734.74     5778.66    273.25 o 
 -13   1  15     5123.01     5208.83    252.05 o 
 -11   1  15     3738.62     3429.89    199.73 o 
  -9   1  15    25058.62    24558.26    620.61 o 
  -7   1  15    10852.74    10896.92    355.73 o 
  -5   1  15       44.42       69.08     62.10 o 
  -3   1  15     6885.47     6569.88    193.69 o 
  -1   1  15    20277.58    19919.53    388.51 o 
   1   1  15     9930.90     9917.69    295.92 o 
   3   1  15     7060.19     7087.73    209.22 o 
   5   1  15     2565.79     2348.28    122.43 o 
   7   1  15     6602.54     7009.77    382.69 o 
   9   1  15     5585.99     5348.86    303.73 o 
  11   1  15     7103.95     7072.19    519.03 o 
  13   1  15    11582.10    10909.68    588.58 o 
  15   1  15     1379.63     1631.24    291.48 o 
  17   1  15      414.82      943.15    289.31 o 
  19   1  15     1583.54     1322.89    321.62 o 
  21   1  15       17.64      768.33    427.46 o 
 -28   2  15     1219.91      992.73    265.70 o 
 -26   2  15     1424.92     1465.96    375.19 o 
 -24   2  15      345.70      892.00    295.91 o 
 -22   2  15      719.84      933.23    388.80 o 
 -20   2  15     1281.24     1565.20    187.41 o 
 -18   2  15     7387.40     6789.65    307.19 o 
 -16   2  15    16921.54    16392.88    467.16 o 
 -14   2  15     8900.50     9200.95    325.27 o 
 -12   2  15      466.15      402.28    186.76 o 
 -10   2  15       90.21      375.32    254.95 o 
  -8   2  15       12.32      282.86    131.91 o 
  -6   2  15       10.27      -56.05    111.85 o 
  -4   2  15     4865.21     5037.90    317.53 o 
  -2   2  15    21825.74    20909.68    401.97 o 
   0   2  15    10219.21    10506.75    401.98 o 
   2   2  15      277.37      347.99    187.35 o 
   4   2  15     2153.15     2274.11    132.47 o 
   6   2  15     5085.85     5565.00    275.79 o 
   8   2  15     3111.38     3320.52    236.00 o 
  10   2  15        6.20      231.43    261.84 o 
  12   2  15      845.59      988.65    180.22 o 
  14   2  15      735.41      729.84    189.45 o 
  16   2  15      316.12      644.18    334.00 o 
  18   2  15     2746.81     2808.65    912.11 o 
  20   2  15     1608.77     1452.10    422.54 o 
 -27   3  15      100.38      393.10    406.85 o 
 -25   3  15     1545.38     1553.68    304.54 o 
 -23   3  15      389.49      320.88    293.38 o 
 -21   3  15       13.69       59.49    185.27 o 
 -19   3  15       64.51      -32.54    124.83 o 
 -17   3  15     1322.40     1438.83    299.28 o 
 -15   3  15        3.59       12.69    142.05 o 
 -13   3  15      494.74      582.56    328.90 o 
 -11   3  15        6.58       -9.13    100.96 o 
  -9   3  15      186.96      155.62    178.90 o 
  -7   3  15      267.86       92.21    138.64 o 
  -5   3  15      345.56      436.51    114.16 o 
  -3   3  15      346.74      271.46    104.75 o 
  -1   3  15     3303.19     3266.29    176.16 o 
   1   3  15     1150.48     1225.30    156.30 o 
   3   3  15      859.39      919.47    149.79 o 
   5   3  15      899.68      688.40    233.21 o 
   7   3  15      599.64      733.74    173.83 o 
   9   3  15     1900.83     1936.82    236.19 o 
  11   3  15     2874.90     2649.21    273.74 o 
  13   3  15      415.66      402.69    224.52 o 
  15   3  15        8.50        4.33    167.77 o 
  17   3  15       15.83       65.31    314.42 o 
  19   3  15      385.25      411.65    697.56 o 
 -24   4  15      257.09      707.89    333.28 o 
 -22   4  15      854.35      966.98    265.24 o 
 -20   4  15        8.75     -152.38    227.40 o 
 -18   4  15      921.35      885.73    305.94 o 
 -16   4  15     2753.04     3027.49    396.09 o 
 -14   4  15     1482.96     1707.85    315.39 o 
 -12   4  15      613.77      297.44    157.00 o 
 -10   4  15       30.25      177.57    157.19 o 
  -8   4  15       38.74     -162.46    181.62 o 
  -6   4  15     3967.03     3674.91    272.22 o 
  -4   4  15      246.90      462.91    139.12 o 
  -2   4  15     6286.43     6376.89    307.06 o 
   0   4  15     4610.19     4191.57    214.53 o 
   2   4  15      179.33      267.56    116.05 o 
   4   4  15     1539.19     1606.82    210.69 o 
   6   4  15     2567.01     2529.81    274.42 o 
   8   4  15     1637.66     1212.30    263.44 o 
  10   4  15        3.52      396.76    184.49 o 
  12   4  15      172.25      566.23    204.15 o 
  14   4  15      126.34       40.08    146.69 o 
  16   4  15      421.96      751.24    249.67 o 
 -19   5  15       48.03      446.71    467.32 o 
 -17   5  15     1812.70     2891.85    465.58 o 
 -15   5  15     2199.22     2559.76    821.36 o 
 -13   5  15     2288.09     2540.94    302.51 o 
 -11   5  15     3791.99     3996.69    362.19 o 
  -9   5  15     6387.36     6201.29    424.44 o 
  -7   5  15     9474.91    10263.94    526.54 o 
  -5   5  15     6050.46     5488.53    388.09 o 
  -3   5  15     1742.31     2060.15    448.80 o 
  -1   5  15      616.93      644.67    160.69 o 
   1   5  15      184.62      383.44    347.75 o 
   3   5  15     3799.19     3273.97    272.82 o 
   5   5  15     1266.03     1375.02    236.89 o 
   7   5  15     1325.43     1463.87    240.85 o 
   9   5  15     1541.45     1284.10    273.64 o 
  11   5  15     3244.49     3648.41    406.07 o 
 -12   6  15      363.67      291.39    281.45 o 
 -10   6  15      230.67      448.81    250.34 o 
  -8   6  15       59.40      100.30    369.96 o 
  -6   6  15      126.06     -173.86    221.33 o 
  -4   6  15      408.35      264.79    207.62 o 
  -2   6  15      716.98      860.92    266.42 o 
   0   6  15      438.36      324.25    167.77 o 
   2   6  15     1176.82     1620.68    404.18 o 
 -30   0  16     3651.77     3788.82    719.00 o 
 -28   0  16    10888.18    10488.27   1005.37 o 
 -26   0  16     9016.36     8535.74    637.65 o 
 -24   0  16     7870.69     7317.63    533.07 o 
 -22   0  16      193.55      182.81    133.28 o 
 -20   0  16    10762.42    10027.16    610.91 o 
 -18   0  16       37.39      547.13    219.57 o 
 -16   0  16       11.41      392.97    334.00 o 
 -14   0  16     9223.99     9361.36    482.55 o 
 -12   0  16     4374.21     3714.60    298.88 o 
 -10   0  16     9945.09     9562.78    463.23 o 
  -8   0  16    16623.75    17495.82    872.80 o 
  -6   0  16    28895.60    30716.33    980.68 o 
  -4   0  16    29932.50    28732.98   1510.13 o 
  -2   0  16    30453.93    30443.36    720.01 o 
   0   0  16     8819.00     8062.48    319.53 o 
   2   0  16       62.85      227.46    110.65 o 
   4   0  16      917.33      697.12    117.86 o 
   6   0  16     3242.64     2831.95    514.88 o 
   8   0  16     2846.45     2771.56    360.19 o 
  10   0  16      918.77     1022.68    305.15 o 
  12   0  16     9540.68    10759.63    808.73 o 
  14   0  16     3612.31     3672.10    526.55 o 
  16   0  16     2779.07     3034.00    525.14 o 
  18   0  16     6173.56     6839.14    791.99 o 
  20   0  16     1825.35     1531.33    498.99 o 
 -29   1  16      144.37      292.67    169.70 o 
 -27   1  16     1228.93      776.54    253.36 o 
 -25   1  16       21.85       96.66    200.21 o 
 -23   1  16     1958.95     1768.94    237.55 o 
 -21   1  16     6961.26     6536.60    356.26 o 
 -19   1  16    12610.94    12221.33    449.80 o 
 -17   1  16     7515.36     6862.99    308.16 o 
 -15   1  16     5298.57     5281.71    269.26 o 
 -13   1  16    10518.13    10525.27    364.63 o 
 -11   1  16     2876.48     2766.64    178.40 o 
  -9   1  16      717.93      569.90    144.72 o 
  -7   1  16     4450.85     4693.54    237.93 o 
  -5   1  16     3129.16     2861.03    119.11 o 
  -3   1  16     2288.63     2026.00    149.02 o 
  -1   1  16     6425.05     6678.69    361.88 o 
   1   1  16     8842.32     8909.08    304.58 o 
   3   1  16      673.79      557.38     90.12 o 
   5   1  16      667.71      769.40     92.58 o 
   7   1  16      870.41     1237.38    211.64 o 
   9   1  16     3493.04     3120.37    291.53 o 
  11   1  16     1078.56     1029.15    136.87 o 
  13   1  16        1.46       82.04    264.59 o 
  15   1  16       12.34      -34.14    157.82 o 
  17   1  16        8.51      -33.08    216.12 o 
  19   1  16      258.77      685.07    886.55 o 
  21   1  16      607.11     1058.29    352.72 o 
 -28   2  16       30.16        1.77    135.74 o 
 -26   2  16     1151.86     1235.27    275.17 o 
 -24   2  16      712.92      465.27    368.38 o 
 -22   2  16      127.39      442.69    257.54 o 
 -20   2  16        6.72      171.54    135.50 o 
 -18   2  16        6.35      397.44    217.17 o 
 -16   2  16     2198.84     2445.74    197.54 o 
 -14   2  16     2026.63     2149.76    216.08 o 
 -12   2  16      977.87     1179.60    144.21 o 
 -10   2  16        2.36      217.68    140.07 o 
  -8   2  16     2992.01     2652.20    227.39 o 
  -6   2  16     1808.15     1901.53    154.86 o 
  -4   2  16       16.68      -44.53     96.15 o 
  -2   2  16      602.97      736.25     98.06 o 
   0   2  16        6.43      140.47     79.55 o 
   2   2  16       13.90       45.08     67.13 o 
   4   2  16      339.23      369.86     87.06 o 
   6   2  16     1541.30     1439.20    181.09 o 
   8   2  16      284.40      480.85    133.46 o 
  10   2  16      625.13      719.62    150.62 o 
  12   2  16      997.10      988.43    179.02 o 
  14   2  16     2352.44     2742.51    466.02 o 
  16   2  16      105.68      677.62    360.12 o 
  18   2  16       29.53       91.02    212.79 o 
  20   2  16      838.48     1286.14    381.32 o 
 -27   3  16      581.02      573.49    515.20 o 
 -25   3  16      114.29        7.07    154.58 o 
 -23   3  16      216.01      417.53    274.74 o 
 -21   3  16     7068.36     6841.85    554.22 o 
 -19   3  16      646.68     1138.58    250.06 o 
 -17   3  16     4227.08     4129.70    334.54 o 
 -15   3  16     2468.25     2514.05    262.94 o 
 -13   3  16     3495.59     3654.93    384.81 o 
 -11   3  16     1990.31     2194.76    232.86 o 
  -9   3  16       80.14      370.27    141.98 o 
  -7   3  16      401.94      544.80    138.75 o 
  -5   3  16      927.82      918.28    148.32 o 
  -3   3  16     3906.12     3707.91    226.79 o 
  -1   3  16     1123.82     1146.91    119.84 o 
   1   3  16     3099.11     3180.49    207.87 o 
   3   3  16       38.75      100.72     86.97 o 
   5   3  16     2195.67     2573.43    293.88 o 
   7   3  16     3852.67     3741.21    352.18 o 
   9   3  16     1342.00     1181.29    224.85 o 
  11   3  16     2958.47     3305.89    305.66 o 
  13   3  16      115.62      728.19    222.33 o 
  15   3  16      198.14      466.41    203.28 o 
  17   3  16      586.75     1112.55    335.21 o 
 -24   4  16     2082.06     1916.27    441.26 o 
 -22   4  16      634.83      443.72    277.75 o 
 -20   4  16      150.51      100.64    205.78 o 
 -18   4  16       88.33      205.79    221.65 o 
 -16   4  16       57.26      125.49    186.41 o 
 -14   4  16     1733.06     1559.52    274.33 o 
 -12   4  16     1015.32     1250.81    239.66 o 
 -10   4  16      241.28      475.71    162.09 o 
  -8   4  16     2814.92     2902.67    278.80 o 
  -6   4  16    19448.45    20040.16    688.22 o 
  -4   4  16     6892.93     7320.66    352.39 o 
  -2   4  16      922.25      675.24    152.62 o 
   0   4  16      839.44     1063.72    166.94 o 
   2   4  16      848.23      608.31    136.28 o 
   4   4  16     1174.42     1234.55    211.13 o 
   6   4  16      754.18     1031.11    225.94 o 
   8   4  16     1007.32      681.79    206.40 o 
  10   4  16     1566.62     1267.56    248.71 o 
  12   4  16      419.79      621.36    242.35 o 
  14   4  16     1528.74     1366.08    297.00 o 
 -19   5  16        5.57      629.72    328.24 o 
 -17   5  16     1132.01      761.63    320.01 o 
 -15   5  16       97.06      327.11    342.25 o 
 -13   5  16      105.72      145.18    179.93 o 
 -11   5  16        1.75      188.88    347.11 o 
  -9   5  16      994.22      818.78    245.52 o 
  -7   5  16      565.11      657.63    278.08 o 
  -5   5  16      337.70      495.87    250.51 o 
  -3   5  16        2.56      294.45    169.03 o 
  -1   5  16       31.56       46.87    111.98 o 
   1   5  16        2.34      109.53    150.54 o 
   3   5  16      110.96      475.94    256.35 o 
   5   5  16        4.64      420.43    296.79 o 
   7   5  16      205.81      740.79    223.61 o 
   9   5  16       38.17      544.15    231.17 o 
 -10   6  16      142.89      239.74    253.10 o 
  -8   6  16     1208.31     1004.98    275.82 o 
  -6   6  16     2489.08     2374.43    330.01 o 
  -4   6  16     3018.34     2942.44    340.40 o 
  -2   6  16      345.95      860.05    323.09 o 
   0   6  16      107.90      234.71    366.33 o 
 -29   1  17     2674.43     3095.66    414.39 o 
 -27   1  17     3168.16     3983.20    509.14 o 
 -25   1  17     1851.73     1937.00    253.63 o 
 -23   1  17      254.28      303.22    152.69 o 
 -21   1  17     3585.85     3377.20    330.99 o 
 -19   1  17     5075.68     5326.73    311.67 o 
 -17   1  17      369.15      562.73    204.35 o 
 -15   1  17     2979.42     3121.74    227.79 o 
 -13   1  17      321.99      556.32    136.23 o 
 -11   1  17       55.99      227.31    193.61 o 
  -9   1  17      464.47      626.66    146.08 o 
  -7   1  17     3706.08     3701.25    223.16 o 
  -5   1  17     3972.68     3109.25    174.32 o 
  -3   1  17    15532.58    15036.29    483.92 o 
  -1   1  17    13359.33    12798.74    325.11 o 
   1   1  17    14138.15    14730.17    416.89 o 
   3   1  17     2688.28     2490.83    139.31 o 
   5   1  17     1978.84     1905.30    181.12 o 
   7   1  17      330.11      656.52    206.52 o 
   9   1  17      711.65      841.60    178.60 o 
  11   1  17      539.26     1203.66    246.32 o 
  13   1  17      220.09      184.89    189.21 o 
  15   1  17     6363.05     6842.65    959.76 o 
  17   1  17     1543.55     1765.20    353.67 o 
  19   1  17     1820.80     2148.34    509.98 o 
 -28   2  17     2332.47     2079.90    333.86 o 
 -26   2  17      162.48      384.57    657.69 o 
 -24   2  17       83.77      250.58    236.65 o 
 -22   2  17      541.30      615.99    330.57 o 
 -20   2  17     1283.57     1148.86    274.20 o 
 -18   2  17       72.79       71.52    119.53 o 
 -16   2  17     4235.44     3988.91    257.75 o 
 -14   2  17    10790.82    10483.37    373.46 o 
 -12   2  17      912.83      918.95    147.86 o 
 -10   2  17     3245.42     3558.72    315.47 o 
  -8   2  17      930.85      873.30    183.43 o 
  -6   2  17     7555.53     7860.62    293.05 o 
  -4   2  17      144.46      475.50    156.87 o 
  -2   2  17      201.50      315.34     71.29 o 
   0   2  17      740.08      774.30    120.43 o 
   2   2  17     1221.94     1380.54    124.79 o 
   4   2  17     1487.73     1935.32    186.62 o 
   6   2  17     4456.41     4348.37    265.56 o 
   8   2  17    10943.75    11599.68    448.94 o 
  10   2  17     4562.62     5135.79    320.31 o 
  12   2  17     3422.04     3204.04    474.85 o 
  14   2  17       83.30      213.05    298.26 o 
  16   2  17      530.73     1029.88    325.83 o 
  18   2  17      463.21      153.90    237.38 o 
 -25   3  17      685.61      905.36    342.09 o 
 -23   3  17      212.83      413.55    282.26 o 
 -21   3  17      118.36      313.00    201.49 o 
 -19   3  17      563.09      807.46    210.50 o 
 -17   3  17        4.69      308.03    231.60 o 
 -15   3  17      151.96      732.83    214.09 o 
 -13   3  17     1350.44     1504.91    226.39 o 
 -11   3  17        0.57      -68.42    154.55 o 
  -9   3  17     1758.36     1556.07    213.84 o 
  -7   3  17      134.73      246.24    162.26 o 
  -5   3  17      742.82      575.24    139.42 o 
  -3   3  17     2534.47     2293.54    200.47 o 
  -1   3  17     1313.02     1280.76    170.10 o 
   1   3  17      182.90      333.48    104.69 o 
   3   3  17      542.79      749.91    154.75 o 
   5   3  17      663.85      566.70    281.12 o 
   7   3  17      414.10      661.90    173.94 o 
   9   3  17      751.28      776.69    173.13 o 
  11   3  17        5.65      -24.71    163.55 o 
  13   3  17       41.60      506.76    269.97 o 
  15   3  17      244.27      498.73    266.25 o 
  17   3  17      595.74      646.77    408.23 o 
 -22   4  17        1.27      259.65    528.49 o 
 -20   4  17      282.90      667.10    457.02 o 
 -18   4  17      126.56       79.13    228.96 o 
 -16   4  17     1483.23     1479.51    331.97 o 
 -14   4  17     2872.30     2803.02    373.61 o 
 -12   4  17     1114.46     1094.81    358.18 o 
 -10   4  17       57.04       13.63    116.34 o 
  -8   4  17      220.75      328.00    241.57 o 
  -6   4  17     3029.16     3452.00    307.51 o 
  -4   4  17     1537.44     1700.49    201.74 o 
  -2   4  17       81.04      171.81    121.09 o 
   0   4  17      248.77      627.92    159.79 o 
   2   4  17     2855.22     2644.76    209.20 o 
   4   4  17     1494.96     1215.57    209.85 o 
   6   4  17      490.74      454.50    191.21 o 
   8   4  17     2386.88     2427.80    328.58 o 
  10   4  17      978.01      972.88    244.96 o 
  12   4  17      144.90      514.34    265.91 o 
  14   4  17      257.66      520.54    372.15 o 
 -17   5  17     2438.21     2076.81    414.19 o 
 -15   5  17     1437.31     1339.16    351.90 o 
 -13   5  17      123.56      726.93    397.23 o 
 -11   5  17      485.31      736.20    249.66 o 
  -9   5  17     1222.72     1274.66    234.88 o 
  -7   5  17     2662.09     2528.75    315.65 o 
  -5   5  17     3559.85     3924.44    357.54 o 
  -3   5  17     3728.70     3647.06    311.95 o 
  -1   5  17     4014.90     4364.67    337.91 o 
   1   5  17     4406.40     3975.09    359.89 o 
   3   5  17     1387.94     1877.36    284.47 o 
   5   5  17     1052.29      620.35    249.66 o 
   7   5  17       15.62      280.93    191.15 o 
   9   5  17      135.98      312.49    595.84 o 
  -6   6  17      449.26      876.97    305.42 o 
  -4   6  17      177.91      711.49    297.20 o 
 -28   0  18     1254.61     2060.23    413.65 o 
 -26   0  18     5870.93     4834.33    837.35 o 
 -24   0  18       94.94       24.81    180.70 o 
 -22   0  18      993.22     1165.15    283.85 o 
 -20   0  18    31225.53    31280.90   1163.38 o 
 -18   0  18    20058.85    20502.39    868.09 o 
 -16   0  18    10445.82    10061.43    750.36 o 
 -14   0  18     3338.78     3568.84    516.25 o 
 -12   0  18     1608.65     1497.92    248.84 o 
 -10   0  18     1552.03     1930.02    384.90 o 
  -8   0  18       23.70      -20.69     89.85 o 
  -6   0  18     8928.36     9453.62    399.25 o 
  -4   0  18     8838.13     8976.59    368.29 o 
  -2   0  18     5997.30     5978.56    708.22 o 
   0   0  18    16347.10    16870.23    575.40 o 
   2   0  18     7547.37     7304.02    362.40 o 
   4   0  18     3461.08     3203.46   1142.50 o 
   6   0  18     3070.33     2983.83    250.21 o 
   8   0  18     5915.12     6527.41    559.65 o 
  10   0  18     2393.96     2609.19    483.90 o 
  12   0  18      354.83      252.91    280.40 o 
  14   0  18     1503.71     1502.44    423.38 o 
  16   0  18       58.38      199.30    307.88 o 
  18   0  18      113.67      105.84    380.73 o 
 -29   1  18     2947.49     2943.11    769.14 o 
 -27   1  18     3078.45     3264.35    303.68 o 
 -25   1  18     3788.97     3704.47    270.59 o 
 -23   1  18      298.67      954.12    204.14 o 
 -21   1  18       34.14      194.99    200.21 o 
 -19   1  18      474.59      647.17    165.63 o 
 -17   1  18     3027.96     3273.44    247.92 o 
 -15   1  18     3697.38     3437.14    244.11 o 
 -13   1  18     4749.57     4179.09    241.97 o 
 -11   1  18     2630.62     2509.87    218.88 o 
  -9   1  18    14498.09    14656.75    825.91 o 
  -7   1  18     3316.48     3625.79    235.65 o 
  -5   1  18      154.48       73.03     72.21 o 
  -3   1  18      305.13      216.69     72.39 o 
  -1   1  18     3541.90     3702.75    180.20 o 
   1   1  18      908.07      587.09    177.53 o 
   3   1  18     1076.84     1109.88    130.35 o 
   5   1  18     2526.38     2427.36    186.55 o 
   7   1  18     2784.44     2667.34    310.42 o 
   9   1  18      707.73      733.52    138.55 o 
  11   1  18     4204.37     4554.26    422.25 o 
  13   1  18       82.30      170.40    206.66 o 
  15   1  18      421.81      882.26    328.76 o 
  17   1  18      649.84     1237.84    323.66 o 
  19   1  18      161.91      324.05    585.53 o 
 -28   2  18        0.99      201.53    276.87 o 
 -26   2  18      185.56      724.22    332.25 o 
 -24   2  18      486.96      255.61    364.93 o 
 -22   2  18      327.80      549.15    227.26 o 
 -20   2  18     1624.81     1856.15    215.31 o 
 -18   2  18     1921.58     1915.60    200.32 o 
 -16   2  18      407.16      523.20    140.07 o 
 -14   2  18      895.81     1137.40    172.04 o 
 -12   2  18       31.82      363.36    149.59 o 
 -10   2  18      488.22      758.54    165.43 o 
  -8   2  18     1717.10     2040.97    161.26 o 
  -6   2  18        0.68      133.21    135.56 o 
  -4   2  18     2010.13     1944.37    203.16 o 
  -2   2  18     1683.82     1969.70    214.29 o 
   0   2  18      965.97      782.49    195.92 o 
   2   2  18      822.82      985.12    142.25 o 
   4   2  18      285.63      166.25    114.78 o 
   6   2  18      639.11     1043.12    169.80 o 
   8   2  18      120.79       16.65    120.92 o 
  10   2  18      414.45      663.39    214.27 o 
  12   2  18        0.18      108.78    145.10 o 
  14   2  18      118.87      277.65    292.77 o 
  16   2  18       62.35      661.19    542.23 o 
  18   2  18      138.66      -61.85    318.88 o 
 -25   3  18      866.71      819.91    339.15 o 
 -23   3  18     1761.79     2123.08    400.60 o 
 -21   3  18      226.63      262.20    189.12 o 
 -19   3  18      434.39      618.53    758.73 o 
 -17   3  18        4.44      -31.19    181.83 o 
 -15   3  18     6694.74     6450.91    407.21 o 
 -13   3  18     2132.37     2216.60    244.04 o 
 -11   3  18     1907.48     1847.10    234.24 o 
  -9   3  18      115.88      222.52    144.10 o 
  -7   3  18     4361.18     4259.46    334.39 o 
  -5   3  18    22453.39    22814.96    613.95 o 
  -3   3  18      147.82       88.96    101.06 o 
  -1   3  18      207.81      118.47    196.71 o 
   1   3  18       21.57      215.12    283.31 o 
   3   3  18     3150.05     2958.65    398.92 o 
   5   3  18        7.52      348.87    252.96 o 
   7   3  18     1701.92     1901.78    223.82 o 
   9   3  18     6398.61     6220.93    416.54 o 
  11   3  18     1002.57     1747.46    248.97 o 
  13   3  18     3091.09     3083.78    304.17 o 
  15   3  18     2288.83     1598.36    389.56 o 
 -22   4  18      912.74     1360.36    395.96 o 
 -20   4  18     1189.36     1960.23    440.08 o 
 -18   4  18     6944.25     7780.16    511.67 o 
 -16   4  18     2040.64     2573.82    409.79 o 
 -14   4  18     3194.56     3305.34    438.63 o 
 -12   4  18      697.84      793.76    212.71 o 
 -10   4  18      465.30      659.37    214.56 o 
  -8   4  18      413.56      639.00    305.22 o 
  -6   4  18     1966.63     1283.41    322.82 o 
  -4   4  18     1483.90     1666.98    205.79 o 
  -2   4  18     1052.82     1309.56    205.00 o 
   0   4  18     2878.04     3198.63    260.14 o 
   2   4  18     1804.90     2692.84    811.03 o 
   4   4  18     2486.03     2384.72    271.19 o 
   6   4  18     1338.92     1471.64    299.89 o 
   8   4  18     1096.17     1437.24    307.81 o 
  10   4  18        9.78      -63.16    161.72 o 
  12   4  18       45.66      557.98    221.26 o 
 -17   5  18        2.08     -196.55    354.62 o 
 -15   5  18       33.88        4.50    164.92 o 
 -13   5  18       62.23      434.08    202.79 o 
 -11   5  18        4.77      194.34    212.01 o 
  -9   5  18      599.44      713.84    223.74 o 
  -7   5  18      314.33      416.81    411.53 o 
  -5   5  18      108.04      -26.37    156.53 o 
  -3   5  18       18.68      851.64    294.94 o 
  -1   5  18       35.34      397.93    172.98 o 
   1   5  18       82.63      366.98    284.52 o 
   3   5  18      310.39      966.58    257.67 o 
   5   5  18      158.43      279.20    191.25 o 
   7   5  18        9.09     1053.87    277.97 o 
 -27   1  19       42.52      397.79    328.96 o 
 -25   1  19     1313.58     1643.48    239.67 o 
 -23   1  19       56.88      178.72    201.96 o 
 -21   1  19       95.58       46.64    118.08 o 
 -19   1  19     4638.44     4781.12    303.56 o 
 -17   1  19     6338.00     6540.01    343.67 o 
 -15   1  19     5488.58     5516.81    413.41 o 
 -13   1  19     2228.48     2350.44    220.93 o 
 -11   1  19      861.51     1067.68    179.84 o 
  -9   1  19     3135.83     3043.56    246.44 o 
  -7   1  19     6615.96     6926.75    626.84 o 
  -5   1  19       73.37       60.77     52.28 o 
  -3   1  19       35.72      100.05     71.02 o 
  -1   1  19      232.49      317.61     97.38 o 
   1   1  19      429.59      612.37    131.49 o 
   3   1  19     3057.11     3031.27    221.25 o 
   5   1  19     4014.24     4224.94    252.88 o 
   7   1  19     6730.43     6218.05    429.30 o 
   9   1  19     6106.50     5538.55    409.64 o 
  11   1  19     2764.67     2913.03    482.53 o 
  13   1  19      662.00     1161.60    297.86 o 
  15   1  19      597.78      978.72    308.35 o 
  17   1  19      132.16      -75.69    224.58 o 
 -26   2  19     1976.95     2087.14    406.38 o 
 -24   2  19     1452.69     1416.42    422.33 o 
 -22   2  19     2280.30     2394.29    334.29 o 
 -20   2  19      872.36      962.44    189.87 o 
 -18   2  19      235.38      291.46    145.22 o 
 -16   2  19       45.60      157.71    196.57 o 
 -14   2  19      685.22      902.38    165.49 o 
 -12   2  19     1411.75     1789.44    270.79 o 
 -10   2  19     6387.68     6717.33    388.73 o 
  -8   2  19     1165.99     1380.09    182.73 o 
  -6   2  19      912.50     1323.05    192.29 o 
  -4   2  19    14190.38    14822.99    527.68 o 
  -2   2  19     5875.16     5352.57    461.05 o 
   0   2  19     5083.65     5187.43    259.10 o 
   2   2  19      748.51      585.11    109.63 o 
   4   2  19      192.07      370.90    138.44 o 
   6   2  19      288.96      341.04    148.28 o 
   8   2  19     2283.35     2119.90    249.53 o 
  10   2  19     1900.22     1681.79    219.21 o 
  12   2  19       85.17      594.90    306.51 o 
  14   2  19     1830.38     2230.97    457.06 o 
  16   2  19     3251.07     3807.71   1044.79 o 
 -25   3  19      100.73      318.01    558.73 o 
 -23   3  19        1.09      794.41    368.81 o 
 -21   3  19       57.53      754.59    430.21 o 
 -19   3  19       77.03      385.37    627.45 o 
 -17   3  19      508.16      587.36    217.38 o 
 -15   3  19      112.54      207.18    174.79 o 
 -13   3  19      894.44     1021.21    160.74 o 
 -11   3  19      103.91      324.61    165.54 o 
  -9   3  19      532.45      721.38    190.43 o 
  -7   3  19      104.44      304.19    246.20 o 
  -5   3  19     1142.88     1214.81    185.32 o 
  -3   3  19     2804.51     2856.08    325.18 o 
  -1   3  19       87.44      445.22    209.31 o 
   1   3  19     2535.97     2537.68    206.13 o 
   3   3  19       39.17      538.81    492.75 o 
   5   3  19     1512.76     1249.47    204.41 o 
   7   3  19      791.12     1045.23    209.50 o 
   9   3  19      893.49     1256.48    221.52 o 
  11   3  19      988.88     1007.11    228.23 o 
  13   3  19      435.65      445.09    255.03 o 
  15   3  19        0.27      -35.17    239.63 o 
 -22   4  19      122.73     1106.46    413.99 o 
 -20   4  19        2.64      320.64    419.22 o 
 -18   4  19       42.37      295.23    302.03 o 
 -16   4  19      111.04      170.17    178.88 o 
 -14   4  19        1.06      145.93    178.60 o 
 -12   4  19      349.14      844.40    285.21 o 
 -10   4  19     2245.13     2176.60    274.26 o 
  -8   4  19     1858.51     1698.84    239.22 o 
  -6   4  19      227.09      259.55    122.64 o 
  -4   4  19     3841.83     3594.94    266.48 o 
  -2   4  19       17.09      385.32    207.44 o 
   0   4  19     1430.37     1391.16    253.58 o 
   2   4  19      213.97      531.96    242.00 o 
   4   4  19      614.09      505.03    393.12 o 
   6   4  19       34.12      313.33    194.09 o 
   8   4  19      985.23      753.87    195.64 o 
  10   4  19     1473.96     1301.19    263.04 o 
 -15   5  19     2516.96     3661.98    547.55 o 
 -13   5  19     2276.38     2473.63    439.18 o 
 -11   5  19      829.03     1078.30    251.56 o 
  -9   5  19       84.66      435.12    325.75 o 
  -7   5  19       66.57      423.56    275.32 o 
  -5   5  19        0.22      238.41    212.05 o 
  -3   5  19        2.91      223.77    231.92 o 
  -1   5  19      976.57     1270.84    226.37 o 
   1   5  19     1064.53     1419.69    626.21 o 
   3   5  19     1562.44     1572.63    313.64 o 
   5   5  19      849.65     1336.44    273.75 o 
 -28   0  20     3869.05     2491.08    637.89 o 
 -26   0  20      588.70      498.05    290.12 o 
 -24   0  20     2694.59     2392.67    428.91 o 
 -22   0  20       19.65     -218.54    310.63 o 
 -20   0  20     1627.33     1494.36    282.13 o 
 -18   0  20     9388.71     9827.00    617.92 o 
 -16   0  20     3339.66     3310.33    354.90 o 
 -14   0  20     7635.68     7979.91    528.62 o 
 -12   0  20      181.41      723.22    245.58 o 
 -10   0  20    15152.98    14155.79    983.90 o 
  -8   0  20    11003.59    10768.89    450.28 o 
  -6   0  20     7170.57     6607.22    405.01 o 
  -4   0  20      504.43      571.24    199.99 o 
  -2   0  20      219.55      143.33    123.43 o 
   0   0  20     4110.54     4105.64    297.25 o 
   2   0  20      737.88     1134.38    197.28 o 
   4   0  20     1955.19     1677.02    208.45 o 
   6   0  20     2140.34     2528.04    400.03 o 
   8   0  20     3407.04     4363.58    570.54 o 
  10   0  20     4505.45     4559.08    631.07 o 
  12   0  20     6165.16     6157.22    759.00 o 
  14   0  20     1746.68     1419.98    533.35 o 
  16   0  20       94.85      152.57    342.25 o 
 -27   1  20     1761.95     2143.80    479.01 o 
 -25   1  20     2643.16     2500.28    448.37 o 
 -23   1  20       12.28       52.88    147.61 o 
 -21   1  20     5039.30     4952.84    381.74 o 
 -19   1  20     1655.95     1783.60    234.70 o 
 -17   1  20      859.15      841.25    202.61 o 
 -15   1  20        2.37      218.44    153.33 o 
 -13   1  20      255.79       21.73    124.66 o 
 -11   1  20     5487.19     5135.93    338.80 o 
  -9   1  20     1380.51     1717.49    264.57 o 
  -7   1  20     6681.08     6848.88    344.47 o 
  -5   1  20     6919.55     6574.83    313.43 o 
  -3   1  20     1681.45     1474.03    132.52 o 
  -1   1  20     1260.66     1345.64    132.51 o 
   1   1  20       12.16      449.05    203.63 o 
   3   1  20      276.24      643.19    116.46 o 
   5   1  20      685.94      608.66    148.06 o 
   7   1  20       69.36       38.97    110.62 o 
   9   1  20       34.31      206.44    446.02 o 
  11   1  20      958.66     1050.46    326.54 o 
  13   1  20       29.63      490.69    259.06 o 
  15   1  20       73.05      512.87    329.88 o 
  17   1  20      114.73      798.73    387.30 o 
 -26   2  20      770.03      798.30    362.45 o 
 -24   2  20       46.84      193.80    448.08 o 
 -22   2  20       70.90      -36.03    207.31 o 
 -20   2  20      371.44      925.41    199.74 o 
 -18   2  20        2.22      119.30    149.11 o 
 -16   2  20      549.56      575.51    164.22 o 
 -14   2  20      410.24      461.43    279.34 o 
 -12   2  20     2839.13     2640.69    270.06 o 
 -10   2  20     1349.70     1154.75    240.39 o 
  -8   2  20       10.51      126.40    221.58 o 
  -6   2  20     1343.57     1340.41    212.31 o 
  -4   2  20     1620.81     1505.06    197.61 o 
  -2   2  20      267.34      424.61    165.20 o 
   0   2  20      452.45      302.57    129.70 o 
   2   2  20      472.80      489.70    153.76 o 
   4   2  20      943.55     1179.05    187.32 o 
   6   2  20      296.14      385.76    155.35 o 
   8   2  20      230.87      262.12    149.54 o 
  10   2  20      593.18      413.04    170.05 o 
  12   2  20      424.15      629.38    271.46 o 
  14   2  20       51.07      301.35    252.17 o 
  16   2  20      897.09      727.81    313.45 o 
 -23   3  20      788.57      810.11    490.71 o 
 -21   3  20     1770.10     2045.38    445.45 o 
 -19   3  20     5028.20     4723.23    486.56 o 
 -17   3  20     7321.11     6886.07    528.40 o 
 -15   3  20        5.17      198.48    186.18 o 
 -13   3  20      121.14      188.91    154.87 o 
 -11   3  20       86.60      -96.94    205.28 o 
  -9   3  20      742.21     1150.09    234.35 o 
  -7   3  20      310.48      264.11    140.80 o 
  -5   3  20     8366.84     8459.25    374.11 o 
  -3   3  20    33660.07    32775.26    897.13 o 
  -1   3  20       24.03      381.30    207.85 o 
   1   3  20     2154.53     2247.31    247.49 o 
   3   3  20     1714.58     1857.30    300.96 o 
   5   3  20     3408.31     3205.97    271.30 o 
   7   3  20      972.71      857.45    210.58 o 
   9   3  20      729.24      821.48    279.80 o 
  11   3  20      796.49     1446.17    276.51 o 
  13   3  20     1644.76     1149.85    331.93 o 
 -20   4  20      246.83       -9.60    161.03 o 
 -18   4  20      845.50     1226.37    319.77 o 
 -16   4  20     1371.13     1261.96    279.28 o 
 -14   4  20     2886.43     2745.31    344.76 o 
 -12   4  20     5676.41     5437.45    419.35 o 
 -10   4  20     1149.45     1463.17    259.85 o 
  -8   4  20      901.89     1074.58    239.50 o 
  -6   4  20     4817.55     4714.77    340.34 o 
  -4   4  20       94.58      445.33    259.50 o 
  -2   4  20      173.01      201.08    141.43 o 
   0   4  20      124.96      269.40    153.49 o 
   2   4  20       70.08      156.36    211.01 o 
   4   4  20     2031.06     2344.61    365.83 o 
   6   4  20     2315.48     2292.17    377.09 o 
   8   4  20      693.35      766.29    300.49 o 
  10   4  20     1169.21      776.84    248.56 o 
 -15   5  20       63.27      -74.00    236.29 o 
 -13   5  20       37.29       13.09    214.13 o 
 -11   5  20        1.68      306.02    288.86 o 
  -9   5  20      120.10     -148.32    239.21 o 
  -7   5  20      147.59      221.55    278.86 o 
  -5   5  20        2.17      -42.64    176.85 o 
  -3   5  20       39.04      837.14    397.77 o 
  -1   5  20        8.59      329.58    260.46 o 
   1   5  20        4.53       32.40    268.02 o 
   3   5  20        3.54      735.86    319.96 o 
 -27   1  21     4493.82     3492.63    516.72 o 
 -25   1  21        9.84      637.58    338.91 o 
 -23   1  21        7.05     -113.32    148.41 o 
 -21   1  21      124.79      219.62    175.77 o 
 -19   1  21     1806.31     1994.84    241.41 o 
 -17   1  21       25.04       74.24    129.32 o 
 -15   1  21     2331.67     2203.43    235.67 o 
 -13   1  21      779.96     1154.62    201.83 o 
 -11   1  21     1950.47     2083.32    259.05 o 
  -9   1  21     3370.23     3348.71    322.13 o 
  -7   1  21     1397.19     1647.29    191.91 o 
  -5   1  21     4060.96     3908.79    302.35 o 
  -3   1  21     3641.55     3301.05    317.31 o 
  -1   1  21     2204.48     2343.23    188.50 o 
   1   1  21       50.55      214.34    108.19 o 
   3   1  21      807.23      835.27    164.67 o 
   5   1  21       38.12      203.48    240.53 o 
   7   1  21     2417.15     1775.05    533.91 o 
   9   1  21     2278.70     3195.67    565.68 o 
  11   1  21     2825.46     3081.09    431.66 o 
  13   1  21       12.48      413.16    788.26 o 
  15   1  21       52.81     -154.81    264.70 o 
 -26   2  21     1541.86     1297.23    371.74 o 
 -24   2  21     5513.82     4972.06    844.19 o 
 -22   2  21     1991.96     2286.88    358.08 o 
 -20   2  21     2443.47     2448.86    275.77 o 
 -18   2  21     3199.22     3160.03    314.51 o 
 -16   2  21     3795.03     3568.51    289.57 o 
 -14   2  21     2966.64     2873.72    250.71 o 
 -12   2  21      297.87      249.89    172.24 o 
 -10   2  21        6.60      466.14    334.00 o 
  -8   2  21     3083.04     3061.61    237.68 o 
  -6   2  21     3051.54     2851.13    260.00 o 
  -4   2  21     3333.94     3092.76    279.13 o 
  -2   2  21      362.24      653.46    177.92 o 
   0   2  21      451.80      693.64    121.73 o 
   2   2  21     5900.79     6209.11    326.15 o 
   4   2  21     5506.12     5571.47    324.86 o 
   6   2  21     3052.32     2522.05    239.44 o 
   8   2  21     2759.52     2435.56    502.14 o 
  10   2  21     1769.71     1248.02    312.94 o 
  12   2  21      725.10     1224.74    337.15 o 
  14   2  21      555.23      795.73    302.42 o 
 -23   3  21      222.84       67.23    186.49 o 
 -21   3  21      675.39      578.89    238.96 o 
 -19   3  21      134.02       43.32    222.60 o 
 -17   3  21        7.53      841.78    259.61 o 
 -15   3  21       30.51      331.77    220.10 o 
 -13   3  21       63.89      -21.92    100.83 o 
 -11   3  21      484.67      728.44    215.41 o 
  -9   3  21       17.29      220.47    214.00 o 
  -7   3  21     3222.09     3128.81    272.83 o 
  -5   3  21      336.15      491.58    178.95 o 
  -3   3  21      894.47      921.01    422.46 o 
  -1   3  21      377.61      694.71    185.47 o 
   1   3  21     1365.22      981.92    254.66 o 
   3   3  21        6.15      385.40    191.66 o 
   5   3  21      225.91      747.95    227.84 o 
   7   3  21      648.10      844.52    202.04 o 
   9   3  21      192.97      658.86    441.69 o 
  11   3  21      703.37     1113.90    267.55 o 
 -20   4  21      564.47      965.83    290.15 o 
 -18   4  21      302.20      356.47    222.77 o 
 -16   4  21      758.66      578.95    246.82 o 
 -14   4  21        9.51       89.34    254.28 o 
 -12   4  21     1015.99     1195.11    280.21 o 
 -10   4  21       44.94      363.97    205.04 o 
  -8   4  21      105.78      351.25    252.22 o 
  -6   4  21        8.10      140.03    177.91 o 
  -4   4  21      695.63      456.49    215.86 o 
  -2   4  21     2433.49     2677.54    287.01 o 
   0   4  21      395.15      492.23    377.99 o 
   2   4  21     3493.61     3540.82    422.34 o 
   4   4  21     1482.57     1622.95    320.56 o 
   6   4  21      325.29      410.50    265.97 o 
   8   4  21      126.14      331.25    431.59 o 
 -13   5  21      744.84      830.63    378.96 o 
 -11   5  21      418.74      804.87    283.86 o 
  -9   5  21     1124.37     1298.05    281.41 o 
  -7   5  21     1108.24     1192.32    392.81 o 
  -5   5  21      903.24      715.96    254.27 o 
  -3   5  21      192.02      892.77    269.75 o 
  -1   5  21       59.04      390.27    231.71 o 
   1   5  21        0.40       85.35    200.61 o 
 -26   0  22     2464.78     2644.54    460.50 o 
 -24   0  22     1021.50     1141.75    358.62 o 
 -22   0  22     6707.18     6481.97    544.18 o 
 -20   0  22     5085.52     4891.75    487.72 o 
 -18   0  22      661.23     1162.07    297.59 o 
 -16   0  22       48.10      142.46    334.00 o 
 -14   0  22      436.91      107.00    322.32 o 
 -12   0  22      283.91      357.28    290.71 o 
 -10   0  22     6769.03     6760.20    738.45 o 
  -8   0  22    10338.78     9340.44    458.46 o 
  -6   0  22     1487.63     1426.13    207.13 o 
  -4   0  22     6353.85     6259.99    373.91 o 
  -2   0  22     8796.18     8567.80    430.99 o 
   0   0  22     6529.24     5948.75    379.60 o 
   2   0  22     2486.21     2142.28    451.59 o 
   4   0  22      107.86      559.97    178.23 o 
   6   0  22      145.50      534.68    281.77 o 
  10   0  22     3312.20     2249.09    560.90 o 
  12   0  22     2764.24     2073.04    587.00 o 
  14   0  22      308.37      868.69    519.56 o 
 -27   1  22      496.52      638.56    305.97 o 
 -25   1  22       48.91      485.27    230.61 o 
 -23   1  22      711.11      610.63    338.86 o 
 -21   1  22      295.50      329.88    498.92 o 
 -19   1  22     2491.28     2727.55    270.96 o 
 -17   1  22     5634.60     5787.73    356.09 o 
 -15   1  22     1855.72     2448.16    250.88 o 
 -13   1  22      374.55      372.02    219.68 o 
 -11   1  22      121.40      335.93    201.53 o 
  -9   1  22        3.43       10.51    131.49 o 
  -7   1  22       58.38      149.82    221.29 o 
  -5   1  22       65.48       52.07    123.31 o 
  -3   1  22        1.32       79.87     90.64 o 
  -1   1  22     1409.73     1210.85    138.77 o 
   1   1  22      724.66      680.69    201.97 o 
   3   1  22      617.82      683.23    169.27 o 
   5   1  22      782.80      856.44    176.92 o 
   7   1  22     2282.01     1629.52    304.77 o 
   9   1  22      102.68      149.82    320.26 o 
  11   1  22     1158.10     1326.83    303.03 o 
  13   1  22       34.43      204.80    353.24 o 
  15   1  22      368.07      347.22    474.89 o 
 -24   2  22     1463.08     2048.00    461.98 o 
 -22   2  22      771.40      884.39    290.66 o 
 -20   2  22      242.22      249.06    186.29 o 
 -18   2  22     1965.67     1458.19    238.03 o 
 -16   2  22      240.80      212.42    168.36 o 
 -14   2  22       45.77      245.40    207.32 o 
 -12   2  22       78.85      242.14    172.58 o 
 -10   2  22      774.83     1325.97    221.64 o 
  -8   2  22      773.04      746.31    182.33 o 
  -6   2  22      316.30      257.98    165.13 o 
  -4   2  22      790.41      902.60    194.75 o 
  -2   2  22     1621.32     1583.75    202.32 o 
   0   2  22      127.33      228.31    140.57 o 
   2   2  22      395.71      778.92    158.07 o 
   4   2  22      260.55      543.47    195.48 o 
   6   2  22      180.12       45.12    128.36 o 
   8   2  22      169.17      766.79    369.05 o 
  10   2  22     1117.27     1206.29    339.33 o 
  12   2  22      634.47      758.00    683.83 o 
 -23   3  22      554.50      934.86    450.05 o 
 -21   3  22      303.18      449.28    248.72 o 
 -19   3  22     2947.37     3568.33    368.61 o 
 -17   3  22     5180.79     4904.51    416.35 o 
 -15   3  22    10873.91    10420.28    577.79 o 
 -13   3  22      991.48     1503.61    290.01 o 
 -11   3  22     1380.76     1458.91    285.90 o 
  -9   3  22     2192.20     2397.75    275.01 o 
  -7   3  22     8705.88     8408.45    434.64 o 
  -5   3  22       22.41      -71.52    137.12 o 
  -3   3  22     7261.70     7416.49    418.23 o 
  -1   3  22     8145.09     7558.80    513.30 o 
   1   3  22      354.94      515.03    234.72 o 
   3   3  22     1320.65     1489.99    286.72 o 
   5   3  22     3584.68     3670.21    320.25 o 
   7   3  22     7415.78     6924.22    449.16 o 
   9   3  22     2503.51     2286.02    280.90 o 
  11   3  22      204.55     1134.83    353.26 o 
 -18   4  22     1563.08     1420.80    306.43 o 
 -16   4  22      231.67      707.72    283.44 o 
 -14   4  22       41.93      444.92    300.37 o 
 -12   4  22       96.74      388.92    251.80 o 
 -10   4  22     1434.85     1555.41    314.77 o 
  -8   4  22     4090.75     4002.60    364.32 o 
  -6   4  22     2316.48     2587.63    274.29 o 
  -4   4  22     2772.92     2487.64    283.70 o 
  -2   4  22     1888.12     2259.92    287.92 o 
   0   4  22      801.87     1087.41    314.40 o 
   2   4  22       34.08      630.93    619.89 o 
   4   4  22       21.87      -29.38    175.34 o 
   6   4  22      155.75      431.64    494.82 o 
  -9   5  22       42.34      277.28    237.01 o 
  -7   5  22       43.97      398.01    268.37 o 
  -5   5  22        6.49      777.45    348.71 o 
  -3   5  22        8.71      474.20    243.22 o 
 -25   1  23     1224.37     1231.45    262.68 o 
 -23   1  23      971.41     1104.60    234.54 o 
 -21   1  23     4520.62     4001.53    348.87 o 
 -19   1  23      273.40      103.80    161.29 o 
 -17   1  23     3040.09     3574.87    307.98 o 
 -15   1  23      138.59      298.38    169.86 o 
 -13   1  23        3.84      527.88    283.70 o 
 -11   1  23       29.17      325.85    209.81 o 
  -9   1  23      364.46      765.34    245.64 o 
  -7   1  23     1000.30      992.53    273.47 o 
  -5   1  23     3271.17     2734.04    244.02 o 
  -3   1  23     4650.38     4287.48    220.07 o 
  -1   1  23     1426.36     1370.43    179.36 o 
   1   1  23      119.75      126.24     99.19 o 
   3   1  23       64.41      621.81    161.77 o 
   5   1  23     1979.26     2094.29    241.13 o 
   7   1  23      102.76      607.23    414.41 o 
   9   1  23        0.17      301.20    498.25 o 
  11   1  23        3.59       79.72    290.02 o 
  13   1  23      861.30      819.71    308.85 o 
 -24   2  23       31.96      282.33    492.06 o 
 -22   2  23     2670.01     2646.23    350.20 o 
 -20   2  23     1602.99     1993.47    269.38 o 
 -18   2  23     3659.57     4143.18    361.12 o 
 -16   2  23     2430.00     2760.59    295.19 o 
 -14   2  23     4114.85     4062.76    324.74 o 
 -12   2  23     3178.15     3304.42    338.40 o 
 -10   2  23     1789.54     1933.32    290.51 o 
  -8   2  23     1867.06     1804.35    223.50 o 
  -6   2  23     1825.82     2048.87    262.61 o 
  -4   2  23      685.41      697.73    209.46 o 
  -2   2  23      786.59      803.95    181.64 o 
   0   2  23      305.87      216.56    148.28 o 
   2   2  23      115.53      -25.04    119.70 o 
   4   2  23     1206.55      831.24    201.92 o 
   6   2  23     2871.90     3259.80    298.32 o 
   8   2  23     2595.06     2585.04    287.55 o 
  10   2  23     2029.40     2193.12    378.55 o 
  12   2  23     1534.33     2177.72    476.63 o 
 -21   3  23      272.58      293.33    243.50 o 
 -19   3  23      346.14      721.86    383.97 o 
 -17   3  23      205.98      137.04    226.40 o 
 -15   3  23      322.34      111.86    183.53 o 
 -13   3  23      120.93      431.59    376.61 o 
 -11   3  23      245.44      360.48    215.58 o 
  -9   3  23        1.49      159.25    280.84 o 
  -7   3  23     1849.25     1881.57    268.55 o 
  -5   3  23     2058.03     2039.46    266.07 o 
  -3   3  23      770.38      869.74    204.06 o 
  -1   3  23        5.32      243.52    227.35 o 
   1   3  23       39.04      123.10    406.16 o 
   3   3  23       18.36       11.98    150.58 o 
   5   3  23      145.99      839.55    234.06 o 
   7   3  23       33.49     -127.83    244.66 o 
   9   3  23       16.18      469.51    213.52 o 
 -16   4  23      305.77      275.16    302.33 o 
 -14   4  23     1180.05      932.66    281.93 o 
 -12   4  23      561.18     1796.65    333.81 o 
 -10   4  23     1407.66     1114.36    332.64 o 
  -8   4  23     1701.53     1679.18    374.73 o 
  -6   4  23      435.51      665.30    198.27 o 
  -4   4  23       20.19       75.80    154.70 o 
  -2   4  23       41.53     -105.52    260.34 o 
   0   4  23       15.39     -487.94    662.50 o 
   2   4  23      265.78      308.36    246.53 o 
   4   4  23       23.67      410.92    402.72 o 
 -24   0  24      971.92      682.90    312.21 o 
 -22   0  24     3601.39     3810.07    469.93 o 
 -20   0  24     5450.23     5143.40    555.81 o 
 -18   0  24     2261.81     2439.83    416.09 o 
 -16   0  24     2725.77     2750.41    442.18 o 
 -14   0  24     1533.17     1874.75    364.47 o 
 -12   0  24      306.23      522.26    239.07 o 
 -10   0  24     5545.09     5509.57    714.99 o 
  -8   0  24      120.81      279.02    269.40 o 
  -6   0  24      941.70      947.90    209.23 o 
  -4   0  24     1440.68     1154.07    217.81 o 
  -2   0  24     5336.67     4769.49    352.30 o 
   0   0  24     3784.49     3825.74    348.31 o 
   2   0  24     1240.86     1032.51    218.05 o 
   4   0  24     1562.11     2104.53    452.25 o 
   6   0  24     1180.91      945.71    349.14 o 
   8   0  24     2129.43     2085.34    548.49 o 
  10   0  24      287.42      140.20    309.26 o 
  12   0  24      613.60      207.55    435.72 o 
 -25   1  24      113.35      538.52    265.96 o 
 -23   1  24      496.93      689.87    342.23 o 
 -21   1  24      293.37      516.38    291.44 o 
 -19   1  24       77.21       42.75    188.90 o 
 -17   1  24       51.73      266.18    261.23 o 
 -15   1  24     1382.38     1846.09    253.23 o 
 -13   1  24       91.35      737.23    245.16 o 
 -11   1  24      591.86      658.09    226.35 o 
  -9   1  24      699.49     1259.39    321.97 o 
  -7   1  24     2653.03     2560.70    328.79 o 
  -5   1  24     1741.96     1566.12    271.74 o 
  -3   1  24      449.44      556.99    178.84 o 
  -1   1  24     1849.86     1313.18    290.67 o 
   1   1  24      167.64      236.54    161.04 o 
   3   1  24        1.35      154.86    187.79 o 
   5   1  24      109.43      407.69    292.67 o 
   7   1  24       33.50      628.42    325.75 o 
   9   1  24      103.15       64.18    207.07 o 
  11   1  24     2062.71     2294.34    775.29 o 
 -22   2  24      527.21      309.68    235.64 o 
 -20   2  24     1726.00     2092.93    309.69 o 
 -18   2  24       28.02      282.63    212.80 o 
 -16   2  24      971.73     1210.95    236.34 o 
 -14   2  24        1.28      318.50    176.51 o 
 -12   2  24        6.84      953.89    398.60 o 
 -10   2  24      787.80     1308.74    406.32 o 
  -8   2  24      104.99      308.48    244.81 o 
  -6   2  24      314.37      325.15    186.47 o 
  -4   2  24     2093.01     2109.93    246.08 o 
  -2   2  24        6.92      443.74    234.82 o 
   0   2  24     1220.28      790.46    235.67 o 
   2   2  24      563.62      739.28    236.24 o 
   4   2  24       14.10       -6.40    129.22 o 
   6   2  24       85.76      222.63    166.30 o 
   8   2  24       12.64      442.08    266.74 o 
  10   2  24       11.75      663.87    413.72 o 
 -21   3  24      206.28      349.54    246.26 o 
 -19   3  24      961.57      813.05    267.38 o 
 -17   3  24      599.84      204.45    229.15 o 
 -15   3  24     2245.00     1682.86    380.97 o 
 -13   3  24     3066.00     3051.08    383.24 o 
 -11   3  24      548.55      660.31    288.86 o 
  -9   3  24     2109.45     2665.49    382.18 o 
  -7   3  24    14716.46    14807.93    758.32 o 
  -5   3  24     4306.93     4082.44    346.79 o 
  -3   3  24     1671.75     1858.87    495.55 o 
  -1   3  24      336.63      753.75    307.20 o 
   1   3  24        7.52      -42.61    280.39 o 
   3   3  24       14.30        9.44    224.73 o 
   5   3  24      132.59      354.37    327.82 o 
   7   3  24     2708.33     2231.00    624.79 o 
 -14   4  24      944.03      500.01    254.86 o 
 -12   4  24       80.09      340.50    279.17 o 
 -10   4  24      340.07      490.71    320.74 o 
  -8   4  24       20.99      -32.65    169.73 o 
  -6   4  24      343.90      602.57    297.19 o 
  -4   4  24     1200.05     1636.17    430.33 o 
  -2   4  24     1163.90      926.07    351.94 o 
   0   4  24     2120.02     3045.64    412.28 o 
   2   4  24     1231.93     1866.53    353.23 o 
 -23   1  25        7.05      213.82    220.41 o 
 -21   1  25     2953.55     3310.26    345.39 o 
 -19   1  25     3959.61     3901.20    362.19 o 
 -17   1  25     1224.57     1584.13    260.56 o 
 -15   1  25     1981.29     2141.45    267.77 o 
 -13   1  25      664.71      967.69    217.60 o 
 -11   1  25     1549.31     1719.19    279.84 o 
  -9   1  25      344.05      493.81    170.59 o 
  -7   1  25       96.11      465.13    180.24 o 
  -5   1  25      350.64      601.24    225.26 o 
  -3   1  25      330.51      419.23    154.38 o 
  -1   1  25       55.35      243.83    164.07 o 
   1   1  25      962.14      951.34    189.93 o 
   3   1  25     1304.74     1278.76    213.29 o 
   5   1  25     1372.40     1480.51    329.15 o 
   7   1  25     3201.23     2838.36    416.94 o 
   9   1  25     1395.49      682.74    278.23 o 
 -22   2  25     1691.83     1910.15    384.17 o 
 -20   2  25      722.72      894.49    243.79 o 
 -18   2  25      288.25      669.54    330.32 o 
 -16   2  25      284.68      717.15    296.00 o 
 -14   2  25       76.46      688.74    217.83 o 
 -12   2  25     1744.46     1479.48    292.52 o 
 -10   2  25      623.81      396.09    214.03 o 
  -8   2  25     2453.22     2899.01    279.47 o 
  -6   2  25     5971.99     5527.98    406.23 o 
  -4   2  25     1577.51     1645.54    264.13 o 
  -2   2  25     1247.76     1371.72    245.06 o 
   0   2  25     2302.48     2055.42    336.35 o 
   2   2  25      212.29      623.26    337.44 o 
   4   2  25      903.37      900.82    856.35 o 
   6   2  25        8.59      777.25    234.69 o 
   8   2  25        7.52      469.20    301.70 o 
 -19   3  25     1155.17     1275.49    326.28 o 
 -17   3  25     1115.58     1385.50    385.21 o 
 -15   3  25      992.59     1339.74    300.55 o 
 -13   3  25      132.41      788.36    356.57 o 
 -11   3  25      292.48      -19.35    185.15 o 
  -9   3  25      498.29      220.06    219.89 o 
  -7   3  25      155.26      882.39    241.55 o 
  -5   3  25       32.56      495.81    286.30 o 
  -3   3  25      384.82      477.38    505.82 o 
  -1   3  25      935.04      894.80    296.22 o 
   1   3  25       96.78      665.10    311.09 o 
   3   3  25      642.49      773.84    278.08 o 
   5   3  25      217.86      435.01    377.30 o 
 -12   4  25        8.76      198.24    230.93 o 
 -10   4  25      457.26      757.06    258.78 o 
  -8   4  25       56.87      -95.02    263.35 o 
  -6   4  25     2104.59     1832.62    278.43 o 
  -4   4  25      186.49      779.17    309.59 o 
  -2   4  25      213.29      420.08    267.99 o 
 -22   0  26     1116.47      319.56    309.41 o 
 -20   0  26       55.25      716.11    421.97 o 
 -18   0  26     1069.33     1110.92    386.25 o 
 -16   0  26     1354.02     1718.26    409.62 o 
 -14   0  26     1093.51     1470.82    397.81 o 
 -12   0  26     1897.67     1900.17    376.60 o 
 -10   0  26     3182.40     3544.11    571.90 o 
  -8   0  26     6117.29     6773.27    815.38 o 
  -6   0  26     1860.08     3479.21    584.22 o 
  -4   0  26     1153.08      721.94    219.31 o 
  -2   0  26       51.02      130.61    209.61 o 
   0   0  26      234.00      292.83    245.35 o 
   2   0  26     1130.79      564.95    335.40 o 
   4   0  26     1253.84      947.09    413.75 o 
   6   0  26     4342.01     4972.71    716.28 o 
   8   0  26     2945.24     2510.21    549.88 o 
 -23   1  26      130.19      425.50    203.58 o 
 -21   1  26     1987.80     2211.36    425.00 o 
 -19   1  26      745.91     1177.32    267.33 o 
 -17   1  26     1032.29      963.42    236.41 o 
 -15   1  26      335.39      569.46    228.75 o 
 -13   1  26       77.23      -84.88    151.13 o 
 -11   1  26      108.29      303.05    217.18 o 
  -9   1  26      570.03      537.05    188.97 o 
  -7   1  26       21.52      151.87    249.29 o 
  -5   1  26       95.49      252.34    211.09 o 
  -3   1  26      558.44      820.81    210.70 o 
  -1   1  26     4145.16     3534.27    408.86 o 
   1   1  26      944.72      847.38    200.72 o 
   3   1  26      346.79      345.82    210.13 o 
   5   1  26      530.72      374.09    231.46 o 
   7   1  26      482.59      944.84    342.60 o 
   9   1  26      186.30      322.32    413.04 o 
 -20   2  26       15.73      324.77    246.81 o 
 -18   2  26       28.78      339.40    206.09 o 
 -16   2  26     1542.87     1787.34    273.48 o 
 -14   2  26      314.05      686.80    303.82 o 
 -12   2  26      271.04      -48.49    191.07 o 
 -10   2  26       65.32      885.18    374.66 o 
  -8   2  26       61.94      403.76    193.77 o 
  -6   2  26      185.54      641.35    306.22 o 
  -4   2  26       47.70      157.48    249.32 o 
  -2   2  26      814.29      897.13    239.66 o 
   0   2  26      108.07      541.02    309.26 o 
   2   2  26      254.48     1100.78    313.44 o 
   4   2  26        0.86       82.47    310.63 o 
   6   2  26       44.94      799.95    479.69 o 
 -17   3  26     1139.85     1255.53    329.29 o 
 -15   3  26     1231.81     1400.00    343.75 o 
 -13   3  26      746.22     1173.66    336.66 o 
 -11   3  26      608.28      638.55    268.81 o 
  -9   3  26      623.09      555.03    316.38 o 
  -7   3  26        7.14      624.51    238.50 o 
  -5   3  26     7048.31     6748.18    464.02 o 
  -3   3  26      681.67      810.13    317.05 o 
  -1   3  26     1021.02     1572.35    637.79 o 
   1   3  26      921.49      943.14    293.45 o 
   3   3  26     2397.53     1881.58    447.45 o 
 -21   1  27      135.66      459.82    310.88 o 
 -19   1  27      196.71      557.94    251.01 o 
 -17   1  27      324.55     1004.58    272.58 o 
 -15   1  27      410.80      989.61    256.69 o 
 -13   1  27      948.35     1036.28    233.66 o 
 -11   1  27     4334.22     4927.20    443.38 o 
  -9   1  27     1955.79     2430.28    298.30 o 
  -7   1  27     2032.22     2165.16    349.95 o 
  -5   1  27      873.88     1100.13    238.87 o 
  -3   1  27      508.39     1282.41    241.04 o 
  -1   1  27      252.09      817.48    278.81 o 
   1   1  27       68.20     -191.05    247.41 o 
   3   1  27      129.36       32.54    169.47 o 
   5   1  27      312.05      225.00    233.71 o 
   7   1  27      493.51      699.52    599.98 o 
 -18   2  27     4836.57     4305.18    375.81 o 
 -16   2  27     1574.10     1408.89    279.88 o 
 -14   2  27      320.18      588.03    327.55 o 
 -12   2  27      380.45     1028.61    289.48 o 
 -10   2  27      339.80      591.74    258.66 o 
  -8   2  27       10.51       36.41    210.98 o 
  -6   2  27     1196.16     1293.30    341.77 o 
  -4   2  27     1943.40     2178.95    294.16 o 
  -2   2  27       75.27      832.48    310.33 o 
   0   2  27      157.59      312.70    419.22 o 
   2   2  27      263.17        0.63    209.61 o 
   4   2  27     2518.76     2610.22    382.45 o 
 -15   3  27       71.61       21.52    214.85 o 
 -13   3  27      671.45     1098.88    339.66 o 
 -11   3  27       25.49      578.36    322.56 o 
  -9   3  27      812.19     1064.20    351.72 o 
  -7   3  27     1009.10     1220.37    288.42 o 
  -5   3  27      109.05      332.16    204.19 o 
  -3   3  27      145.84      681.70    315.32 o 
  -1   3  27      133.85      114.08    313.38 o 
 -20   0  28     3826.67     5670.16   1374.08 o 
 -18   0  28     1911.71     2432.22    480.43 o 
 -16   0  28        0.37      280.48    397.91 o 
 -14   0  28       96.04      521.26    402.04 o 
 -12   0  28     2509.26     3443.97    976.71 o 
 -10   0  28     2273.24     2123.85    625.47 o 
  -8   0  28     1619.82     2107.28    577.34 o 
  -6   0  28     3913.64     4298.98    697.02 o 
  -4   0  28     2532.44     2893.71    483.89 o 
  -2   0  28     5178.50     4619.63    681.95 o 
   0   0  28      381.82      409.32    215.99 o 
   2   0  28      685.01     1880.36    508.58 o 
   4   0  28      226.72      390.36    398.60 o 
 -19   1  28     1073.55     1151.36    291.60 o 
 -17   1  28      286.87      124.24    237.36 o 
 -15   1  28      518.14     1092.88    254.19 o 
 -13   1  28       13.79      240.12    292.59 o 
 -11   1  28     1573.48     1693.39    350.21 o 
  -9   1  28      984.74      918.19    372.12 o 
  -7   1  28      515.48      508.11    292.34 o 
  -5   1  28      595.44     1325.63    433.67 o 
  -3   1  28      211.12      521.47    296.96 o 
  -1   1  28       73.41      198.14    242.60 o 
   1   1  28      826.24     1236.99    287.97 o 
   3   1  28      683.07      426.10    437.10 o 
   5   1  28      358.82      920.92    474.20 o 
 -16   2  28       76.67      511.07    246.86 o 
 -14   2  28      532.42      752.67    277.92 o 
 -12   2  28        9.04      324.12    339.90 o 
 -10   2  28      202.99       25.30    243.67 o 
  -8   2  28      860.71      839.35    457.17 o 
  -6   2  28       75.10     -114.18    229.97 o 
  -4   2  28     3308.60     3128.84    346.91 o 
  -2   2  28      254.33     1208.33    271.36 o 
   0   2  28      643.32       81.77    212.87 o 
   2   2  28       86.12      437.05    550.48 o 
 -11   3  28      607.28      526.36    331.45 o 
  -9   3  28      652.81      702.08    342.01 o 
  -7   3  28      264.22      533.77    224.26 o 
  -5   3  28        1.73      162.81    259.51 o 
 -17   1  29      164.27      518.41    273.58 o 
 -15   1  29      278.25      667.70    247.23 o 
 -13   1  29       51.01      150.71    212.79 o 
 -11   1  29      320.89      756.60    380.20 o 
  -9   1  29     1103.11     1549.80    387.74 o 
  -7   1  29      393.85      371.43    312.45 o 
  -5   1  29     1962.48     2021.70    352.43 o 
  -3   1  29     1821.31     1623.42    292.41 o 
  -1   1  29     1474.45     1359.05    329.97 o 
   1   1  29       23.88      182.81    270.77 o 
 -14   2  29      104.94      647.60    251.94 o 
 -12   2  29      152.85     1044.13    346.35 o 
 -10   2  29      930.43     1383.81    342.79 o 
  -8   2  29     3816.84     3272.39    345.06 o 
  -6   2  29     1236.76     1467.82    373.18 o 
  -4   2  29      340.66      684.50    399.98 o 
  -2   2  29      431.70      930.66    343.45 o 
 -16   0  30     2385.80     2762.23    901.77 o 
 -14   0  30       99.97      309.19    332.89 o 
 -12   0  30      725.41      780.50    525.76 o 
 -10   0  30      270.19      522.31    421.97 o 
  -8   0  30        9.11      685.87    398.60 o 
  -6   0  30      341.56     -136.08    393.11 o 
  -4   0  30     1201.19     1839.17    564.95 o 
 -15   1  30        1.43      653.99    403.72 o 
 -13   1  30       13.70      398.23    312.54 o 
 -11   1  30        8.48      859.29    366.26 o 
  -9   1  30     1335.43     2050.33    461.24 o 
  -7   1  30     1586.09     1440.69    413.33 o 
  -5   1  30      330.68      440.60    466.64 o 
  -3   1  30     1338.47      931.96    434.37 o 
                                                 
